# Supplementary material for: Molecular mechanism of salinity and waterlogging tolerance in mangrove Kandelia obovata
Source: Front Plant Sci. 2024 Feb 7;15:1354249. doi: 10.3389/fpls.2024.1354249 (PMC10879410; doi:10.3389/fpls.2024.1354249)
Supplement: Supplementary file 1 [file DataSheet_1.zip]

Archive with 7 entries (7 files):
- Supplementary Figures 1-7.docx
- Supplementary Table S1.xlsx
- Supplementary Table S2.xls
- Supplementary Table S3.xlsx
- Supplementary Table S4.xls
- Supplementary Table S5.xls
- Supplementary Figure files.ZIP
