# Supplementary material for: Molecular mechanism of salinity and waterlogging tolerance in mangrove Kandelia obovata
Source: Front Plant Sci. 2024 Feb 7;15:1354249. doi: 10.3389/fpls.2024.1354249 (PMC10879410; doi:10.3389/fpls.2024.1354249)
Supplement: Supplementary file 1 [file DataSheet_1.zip › Supplementary Table S1.xlsx]

## Sheet:  Supporting Information
	Frontiers in Plant Science Supporting Information
	Article title	Molecular Mechanism of Salinity and Waterlogging Tolerance in Mangrove Kandelia obovata
	Authors	Huizi Liu, Xia An, Xing Liu, Sheng Yang, Yu Liu, Xin Wei, Xiaowen Li, Qiuxia Chen*, Jinwang Wang*

## Sheet: Table S1
	Table S1. List of salt and waterlogging stress treatments in Kandelia obovata.
	Stress	Treatment Scheme	Name
	Salt (NaCl, mmol/L)	no stress	Control
		salinity with 10‰	NaCl 10‰
		salinity with 20‰	NaCl 20‰
		salinity with 30‰	NaCl 30‰
	Waterlogging (WL,hour/Day)	no stress	Control
		waterlogged conditions with 3h	WL 3h
		waterlogged conditions with 6h	WL 6h
		waterlogged conditions with 9h	WL 9h
	salt and waterlogging combined (NaCl+WL,mmol/L+hour/Day )	no stress	Control
		salinity with 10‰+waterlogged conditions with 3h	NaCl 10‰+WL 3h
		salinity with 20‰+waterlogged conditions with 3h	NaCl 20‰+WL 3h
		salinity with 30‰+waterlogged conditions with 3h	NaCl 30‰+WL 3h
		salinity with 10‰+waterlogged conditions with 6h	NaCl 10‰+WL 6h
		salinity with 20‰+waterlogged conditions with 6h	NaCl 20‰+WL 6h
		salinity with 30‰+waterlogged conditions with 6h	NaCl 30‰+WL 6h
		salinity with 10‰+waterlogged conditions with 9h	NaCl 10‰+WL 9h
		salinity with 20‰+waterlogged conditions with 9h	NaCl 20‰+WL 9h
		salinity with 30‰+waterlogged conditions with 9h	NaCl 30‰+WL 9h
