# Supplementary material for: Molecular mechanism of salinity and waterlogging tolerance in mangrove Kandelia obovata
Source: Front Plant Sci. 2024 Feb 7;15:1354249. doi: 10.3389/fpls.2024.1354249 (PMC10879410; doi:10.3389/fpls.2024.1354249)
Supplement: Supplementary file 1 [file DataSheet_1.zip › Supplementary Table S2.xls]

## Sheet:  Supporting Information
	Frontiers in Plant Science Supporting Information
	Article title	Molecular Mechanism of Salinity and Waterlogging Tolerance in Mangrove Kandelia obovata
	Authors	Huizi Liu, Xia An, Xing Liu, Sheng Yang, Yu Liu, Xin Wei, Xiaowen Li, Qiuxia Chen*, Jinwang Wang*

## Sheet: Table S2
	Table S2. RNA sequencing reads and sequence coverage.
		Total reads (million)	Total Bases (bp)	Total Reads with Ns	N Reads%	Error%	Q20%	Q30%	GC%
	Control_NaCl_1	43248126	6426029630	11917	0.03	0.0305	95.81	89.58	45.31
	Control_NaCl_2	44952000	6642297522	6980	0.02	0.031	95.59	89.2	45.26
	Control_NaCl_3	41228556	6107823135	6414	0.02	0.0309	95.64	89.31	45.28
	NaCl_10‰_1	44794248	6657485977	7128	0.02	0.0308	95.67	89.38	45.09
	NaCl_10‰_2	41230894	6123209560	6425	0.02	0.0313	95.5	88.98	45.08
	NaCl_10‰_3	47659738	7080627258	7504	0.02	0.0313	95.5	88.98	45.06
	NaCl_20‰_1	42755672	6364307514	9536	0.02	0.0308	95.7	89.32	45.24
	NaCl_20‰_2	42939864	6380808246	10773	0.03	0.0305	95.78	89.57	44.77
	NaCl_20‰_3	43140948	6388442199	9033	0.02	0.0308	95.67	89.35	45.08
	NaCl_30‰_1	41499632	6161294760	6397	0.02	0.0309	95.62	89.25	45.12
	NaCl_30‰_2	43583448	6444847562	6857	0.02	0.0307	95.69	89.44	45.24
	NaCl_30‰_3	43139266	6380896726	7213	0.02	0.0303	95.83	89.74	44.99
	Control_WL_1	42755672	6364307514	9536	0.02	0.0308	95.7	89.32	45.24
	Control_WL_2	42939864	6380808246	10773	0.03	0.0305	95.78	89.57	44.77
	Control_WL_3	43140948	6388442199	9033	0.02	0.0308	95.67	89.35	45.08
	WL_3h_1	44982184	6641625638	6981	0.02	0.0309	95.61	89.28	45.3
	WL_3h_2	49810718	7320824121	7751	0.02	0.0306	95.72	89.53	45.17
	WL_3h_3	41837554	6196515829	6515	0.02	0.0314	95.47	88.93	45.22
	WL_6h_1	44177690	6540383935	7024	0.02	0.031	95.59	89.19	45.15
	WL_6h_2	49270048	7246008045	7787	0.02	0.0312	95.53	89.09	45
	WL_6h_3	41416560	6111319548	6495	0.02	0.0312	95.52	89.01	45.1
	WL_9h_1	43609130	6473940963	8173	0.02	0.0295	96.16	90.39	45.07
	WL_9h_2	43472362	6457939025	6733	0.02	0.0315	95.4	88.79	45.09
	WL_9h_3	44624706	6577546185	6875	0.02	0.0307	95.7	89.45	45.21
