# Supplementary material for: Molecular mechanism of salinity and waterlogging tolerance in mangrove Kandelia obovata
Source: Front Plant Sci. 2024 Feb 7;15:1354249. doi: 10.3389/fpls.2024.1354249 (PMC10879410; doi:10.3389/fpls.2024.1354249)
Supplement: Supplementary file 1 [file DataSheet_1.zip › Supplementary Table S3.xlsx]

## Sheet:  Supporting Information
	Frontiers in Plant Science Supporting Information
	Article title	Molecular Mechanism of Salinity and Waterlogging Tolerance in Mangrove Kandelia obovata
	Authors	Huizi Liu, Xia An, Xing Liu, Sheng Yang, Yu Liu, Xin Wei, Xiaowen Li, Qiuxia Chen*, Jinwang Wang*

## Sheet: NaCl_10‰
	Table S3. Salinity- responsive differentially expressed genes in Kandelia obovata.
	chr	Gene_ID	NaCl_10‰_FPKM	Control_FPKM	logFC	PValue
	Chr03	geneMaker00000004	11.7233	4.89	1.25821	0.00118252
	Chr03	geneMaker00000006	8.96	2.83667	1.65182	5.20298e-05
	Chr03	geneMaker00000025	21.0867	9.67	1.12011	0.00384979
	Chr03	geneMaker00000028	23.3367	9.62333	1.27417	0.000944842
	Chr03	geneMaker00000063	0.93	2.98	-1.66824	0.000329722
	Chr03	geneMaker00000076	143.92	51.38	1.4811	0.000105584
	Chr03	geneMaker00000081	2.81667	1.24667	1.16963	0.00383168
	Chr03	geneMaker00000086	18.2167	6.47333	1.48803	0.000127297
	Chr03	geneMaker00000103	13.8467	5.11	1.43243	0.000293997
	Chr03	geneMaker00000106	4.67667	2.07	1.16912	0.00351102
	Chr03	geneMaker00000111	1.91667	0.223333	2.88651	0.000939309
	Chr03	geneMaker00000122	2.73333	0.54	2.3149	4.16253e-07
	Chr03	geneMaker00000130	1.89	0.36	2.36838	9.77886e-07
	Chr03	geneMaker00000137	10.33	23.7967	-1.21306	0.00236254
	Chr03	geneMaker00000149	3.73667	1.64	1.18474	0.00388158
	Chr03	geneMaker00000160	13.4467	4.27	1.65137	3.21907e-05
	Chr03	geneMaker00000164	36.27	9.92	1.86642	1.70712e-06
	Chr03	geneMaker00000165	8.79333	1.76333	2.31369	2.54206e-08
	Chr03	geneMaker00000174	3.36333	1.19667	1.47943	0.000610065
	Chr03	geneMaker00000192	45.1333	20.99	1.10011	0.00382465
	Chr03	geneMaker00000218	5.75333	1.61667	1.82417	1.05914e-05
	Chr03	geneMaker00000232	1.65667	0.546667	1.59078	0.000435999
	Chr03	geneMaker00000233	110.713	41.9567	1.38357	0.000340303
	Chr03	geneMaker00000236	37.3133	15.03	1.30584	0.000675744
	Chr03	geneMaker00000240	0.576667	0.0866667	2.61627	0.000117966
	Chr03	geneMaker00000242	1.52	0.503333	1.5932	0.00341426
	Chr03	geneMaker00000274	4.37667	1.29	1.76053	2.8009e-05
	Chr03	geneMaker00000297	1.78333	0.2	3.12925	4.26758e-09
	Chr03	geneMaker00000300	1.49667	0.103333	3.7261	1.94242e-07
	Chr03	geneMaker00000305	87.49	32.0233	1.43775	0.00019372
	Chr03	geneMaker00000312	122.217	265.54	-1.12593	0.0029123
	Chr03	geneMaker00000357	0.196667	0	4.40926	0.00178888
	Chr03	geneMaker00000382	9.05667	1.85333	2.2846	3.1525e-08
	Chr03	geneMaker00000387	16.2633	4.57667	1.81905	1.07408e-05
	Chr03	geneMaker00000397	76.5367	210.003	-1.45926	0.00012796
	Chr03	geneMaker00000408	7.91667	27.1133	-1.77821	4.9346e-06
	Chr03	geneMaker00000412	4.46667	1.65	1.41792	0.0027082
	Chr03	geneMaker00000416	23.3533	10.6733	1.12637	0.00319531
	Chr03	geneMaker00000420	12.7833	5.22	1.28936	0.000826114
	Chr03	geneMaker00000422	1.64667	0.58	1.48471	0.00115392
	Chr03	geneMaker00000444	9.27	2.35667	1.96923	1.60068e-06
	Chr03	geneMaker00000485	5.8	17.22	-1.57094	5.96473e-05
	Chr03	geneMaker00000489	4.38333	1.21	1.82572	0.00390715
	Chr03	geneMaker00000523	8.43333	3.04	1.45855	0.000548368
	Chr03	geneMaker00000554	0.516667	0.09	2.37796	0.000301019
	Chr03	geneMaker00000568	4.55	12.2533	-1.4306	0.000227248
	Chr03	geneMaker00000569	3.29333	1.01	1.6976	9.48923e-05
	Chr03	geneMaker00000574	1.22	0.423333	1.49932	0.00286319
	Chr03	geneMaker00000581	4.48333	1.88333	1.25006	0.00214232
	Chr03	geneMaker00000601	0.463333	1.72333	-1.83294	0.00390022
	Chr03	geneMaker00000612	0.973333	0.0833333	3.46993	3.84917e-09
	Chr03	geneMaker00000614	23.63	6.88333	1.7673	1.42819e-05
	Chr03	geneMaker00000624	0.996667	0.283333	1.77036	0.00103325
	Chr03	geneMaker00000625	3.57333	0.953333	1.84949	0.00183478
	Chr03	geneMaker00000632	11.8067	28.9567	-1.29844	0.000898869
	Chr03	geneMaker00000643	1.07667	0.186667	2.47356	2.10141e-06
	Chr03	geneMaker00000668	515.79	1499.86	-1.54295	5.161e-05
	Chr03	geneMaker00000689	15.65	33.1433	-1.08456	0.00423726
	Chr03	geneMaker00000696	1.66	0.08	4.10798	1.08663e-07
	Chr03	geneMaker00000700	1.70667	0	8.22338	2.92781e-18
	Chr03	geneMaker00000716	31.0833	10.48	1.56497	5.72399e-05
	Chr03	geneMaker00000747	30.22	11.0533	1.44609	0.000181649
	Chr03	geneMaker00000749	1.37667	0	5.54832	7.33496e-06
	Chr03	geneMaker00000755	867.037	2527.73	-1.54983	4.79904e-05
	Chr03	geneMaker00000775	0.333333	0.0466667	2.69653	0.00242563
	Chr03	geneMaker00000780	1.46667	0.186667	2.89837	8.01235e-07
	Chr03	geneMaker00000789	5.44333	1.56333	1.78587	6.61295e-05
	Chr03	geneMaker00000818	110.203	272.64	-1.31241	0.000545781
	Chr03	geneMaker00000825	22.3067	7.59	1.54712	8.94956e-05
	Chr03	geneMaker00000832	10.8767	4.75667	1.18863	0.00225074
	Chr03	geneMaker00000848	15.3167	3.34	2.19401	8.01399e-08
	Chr03	geneMaker00000872	7.81	1.73333	2.15946	4.13439e-07
	Chr03	geneMaker00000873	5.29333	0.316667	4.02689	1.50032e-14
	Chr03	geneMaker00000897	3.38	1.22667	1.43745	0.00402485
	Chr03	geneMaker00000929	1.43333	0.0666667	4.27363	3.08518e-12
	Chr03	geneMaker00000940	3.57	8.44	-1.2478	0.00369134
	Chr03	geneMaker00000944	0.803333	0.126667	2.58681	6.24507e-05
	Chr03	geneMaker00000953	0.626667	0.156667	1.97154	0.000446108
	Chr03	geneMaker00000964	2.34667	0.93	1.32913	0.00265499
	Chr03	geneMaker00000971	7.94333	20.9167	-1.40225	0.000337052
	Chr03	geneMaker00001003	7.08333	0.34	4.35015	2.43581e-20
	Chr03	geneMaker00001013	0.866667	0.12	2.76549	0.000110446
	Chr03	geneMaker00001041	19.68	8.76	1.15937	0.00310991
	Chr03	geneMaker00001060	4.08333	0.72	2.48405	1.87044e-08
	Chr03	geneMaker00001100	0	1.02	-4.2981	0.00236382
	Chr03	geneMaker00001102	14.6	3.49333	2.05677	3.22116e-07
	Chr03	geneMaker00001115	1.33333	0.336667	1.98823	9.19236e-05
	Chr03	geneMaker00001136	1.45	0.293333	2.26415	8.77683e-05
	Chr03	geneMaker00001151	5.32667	1.28667	2.04715	6.1957e-07
	Chr03	geneMaker00001162	12.1367	5.23667	1.2101	0.00181937
	Chr03	geneMaker00001169	0.883333	0.2	2.09556	0.00319381
	Chr03	geneMaker00001188	14.2333	1.40333	3.15051	0.000199168
	Chr03	geneMaker00001194	8.83	1.86667	2.2324	1.62925e-07
	Chr03	geneMaker00001204	0.626667	0.0833333	2.80463	2.75299e-05
	Chr03	geneMaker00001240	2.15333	0.703333	1.59789	0.000360608
	Chr03	geneMaker00001241	0.246667	0.77	-1.65488	0.00421272
	Chr03	geneMaker00001242	301.293	694.317	-1.20989	0.00137753
	Chr03	geneMaker00001252	0.233333	0	4.41813	0.00174756
	Chr03	geneMaker00001257	1.58667	0.6	1.37446	0.00373422
	Chr03	geneMaker00001273	0.866667	0.126667	2.60196	0.00104655
	Chr03	geneMaker00001295	536.127	236.59	1.15244	0.00239341
	Chr03	geneMaker00001301	2.08	9.96667	-2.24962	9.95042e-08
	Chr03	geneMaker00001327	0.873333	0.286667	1.60165	0.00102897
	Chr03	geneMaker00001364	2.99667	1.24	1.27034	0.00149596
	Chr03	geneMaker00001374	0.903333	0	5.37552	2.11143e-05
	Chr03	geneMaker00001381	1.87333	0.59	1.65296	0.000924285
	Chr03	geneMaker00001397	10.9033	27.03	-1.34008	0.00270724
	Chr03	geneMaker00001417	89.5967	34.07	1.39175	0.000261269
	Chr03	geneMaker00001419	1.38333	0.316667	2.04692	0.00418614
	Chr03	geneMaker00001420	3.97667	1.17667	1.75125	5.9946e-05
	Chr03	geneMaker00001438	2.56667	1	1.34898	0.00153724
	Chr03	geneMaker00001442	1.25333	4.32333	-1.78729	2.29238e-05
	Chr03	geneMaker00001458	3.81667	1.34	1.49888	0.000801343
	Chr03	geneMaker00001480	5.43667	0.276667	4.22621	5.82154e-12
	Chr03	geneMaker00001482	1.99667	0	5.43871	1.47308e-05
	Chr03	geneMaker00001487	2.62667	10.1633	-1.95313	1.47947e-05
	Chr03	geneMaker00001527	49.2867	128.72	-1.38749	0.000264217
	Chr03	geneMaker00001545	60.98	25.8	1.23895	0.00109238
	Chr03	geneMaker00001548	10.8667	25.3733	-1.22486	0.00134866
	Chr03	geneMaker00001575	0.216667	0.0166667	3.50751	1.78768e-05
	Chr04	geneMaker00001580	2.33	0	4.60009	0.0009132
	Chr04	geneMaker00001618	2.01333	0.433333	2.18782	1.3678e-05
	Chr04	geneMaker00001664	58.7767	12.4367	2.23754	1.24799e-08
	Chr04	geneMaker00001668	0.353333	0.07	2.26849	0.000621739
	Chr04	geneMaker00001696	0.44	0.02	4.00061	2.03082e-05
	Chr04	geneMaker00001712	1.99667	0.25	2.99652	1.67506e-09
	Chr04	geneMaker00001724	0.896667	0.28	1.66783	0.00153726
	Chr04	geneMaker00001743	1.70667	0.286667	2.55301	2.00171e-08
	Chr04	geneMaker00001749	7.79	2.14667	1.85145	4.59219e-06
	Chr04	geneMaker00001752	2.03	0.733333	1.46047	0.00139306
	Chr04	geneMaker00001761	0.803333	0.29	1.4486	0.00175672
	Chr04	geneMaker00001778	45.1067	115.17	-1.3848	0.000424356
	Chr04	geneMaker00001801	23.5833	10.58	1.15208	0.0026045
	Chr04	geneMaker00001815	11.8867	5.02333	1.24122	0.00117316
	Chr04	geneMaker00001846	7.88667	0.16	5.49003	2.76954e-17
	Chr04	geneMaker00001871	10.0633	1.20333	2.97828	1.64355e-08
	Chr04	geneMaker00001891	3.89	1.64333	1.23863	0.00241816
	Chr04	geneMaker00001911	2.27667	0.696667	1.68515	0.000352618
	Chr04	geneMaker00001961	3.22333	0.0433333	5.95559	5.58311e-18
	Chr04	geneMaker00001971	116.233	22.8167	2.34611	2.28895e-09
	Chr04	geneMaker00001973	4.45667	0.163333	4.56724	1.518e-11
	Chr04	geneMaker00001974	29.4367	12.9067	1.1858	0.00204701
	Chr04	geneMaker00002020	0.45	1.39667	-1.61203	0.0015056
	Chr04	geneMaker00002030	14.2767	31.79	-1.16895	0.00342084
	Chr04	geneMaker00002051	1.68	0.363333	2.18336	1.7505e-05
	Chr04	geneMaker00002053	5.36333	0.576667	3.20052	4.37918e-12
	Chr04	geneMaker00002058	6.20333	2.06333	1.58285	0.000110227
	Chr04	geneMaker00002064	2.05667	0.48	2.07321	0.000384637
	Chr04	geneMaker00002068	2.93	0.25	3.19893	0.00187159
	Chr04	geneMaker00002104	0.62	0.04	3.83751	2.69508e-08
	Chr04	geneMaker00002126	0.28	0.0333333	2.84544	0.000238394
	Chr04	geneMaker00002128	0.94	0.143333	2.69403	3.07697e-06
	Chr04	geneMaker00002193	6.58333	2.55667	1.36049	0.000589901
	Chr04	geneMaker00002201	4.02667	0.773333	2.37481	8.0995e-09
	Chr04	geneMaker00002205	1.54667	0.42	1.85692	3.93149e-05
	Chr04	geneMaker00002220	1.6	0.52	1.60902	0.0010646
	Chr04	geneMaker00002223	1.13	0.263333	2.08502	4.23522e-06
	Chr04	geneMaker00002230	0.39	0.106667	1.83033	0.00275782
	Chr04	geneMaker00002234	8.67	0.406667	4.37521	4.19389e-15
	Chr04	geneMaker00002238	1.75333	0.55	1.63499	0.00171439
	Chr04	geneMaker00002268	4.23333	1.37	1.61929	8.6249e-05
	Chr04	geneMaker00002291	3.25667	1.10667	1.54237	0.000629244
	Chr04	geneMaker00002293	0.113333	0	4.99024	0.00016469
	Chr04	geneMaker00002308	16.6567	5.52333	1.58733	5.14172e-05
	Chr04	geneMaker00002311	1.53	0.09	3.951	4.55664e-07
	Chr04	geneMaker00002318	0.363333	0	5.76706	1.77935e-06
	Chr04	geneMaker00002325	1.76	0.04	5.25947	9.47867e-16
	Chr14	geneMaker00002393	2.56333	0.18	3.68062	3.07255e-07
	Chr14	geneMaker00002394	0.583333	0.05	3.3898	4.11111e-05
	Chr14	geneMaker00002399	5.50333	1.72	1.66786	8.68414e-05
	Chr14	geneMaker00002417	0.166667	1.07667	-2.59556	5.22509e-06
	Chr14	geneMaker00002423	0	11.0767	-5.09048	8.4205e-05
	Chr14	geneMaker00002429	2.23	0	4.23318	0.00326536
	Chr14	geneMaker00002442	16.9367	3.08333	2.44967	1.91773e-09
	Chr14	geneMaker00002492	21.4867	48.8367	-1.18726	0.00182116
	Chr14	geneMaker00002505	59.4367	27.1767	1.12594	0.00299697
	Chr14	geneMaker00002542	0.926667	0.2	2.17594	0.000177612
	Chr14	geneMaker00002548	1.09	0.226667	2.19481	0.000242429
	Chr14	geneMaker00002557	8.64333	2.30667	1.87721	3.42617e-05
	Chr14	geneMaker00002564	1.10333	0.04	4.51371	1.66088e-09
	Chr14	geneMaker00002597	0.38	0.12	1.65682	0.00144551
	Chr14	geneMaker00002611	12.6133	3.59333	1.80866	4.96238e-06
	Chr14	geneMaker00002624	2.43667	0.51	2.24187	5.74412e-07
	Chr14	geneMaker00002625	23.0033	54.4033	-1.24844	0.00110702
	Chr14	geneMaker00002626	0.59	0	4.86505	0.00029298
	Chr14	geneMaker00002633	4.32667	1.87333	1.19766	0.00416161
	Chr14	geneMaker00002641	1.47667	0.34	2.06368	0.00218698
	Chr14	geneMaker00002667	0.806667	0.0566667	3.40375	0.000703765
	Chr14	geneMaker00002686	7.02333	23.4633	-1.74877	0.000929493
	Chr14	geneMaker00002691	3.91333	0.746667	2.38248	7.31087e-08
	Chr14	geneMaker00002716	25.72	11.6133	1.14196	0.00307672
	Chr14	geneMaker00002723	0.206667	0	4.41733	0.00175135
	Chr07	geneMaker00002749	6.16333	2.24333	1.44981	0.00104722
	Chr07	geneMaker00002762	0.92	0.13	2.69777	6.41502e-05
	Chr07	geneMaker00002780	46.61	18.83	1.29981	0.0007851
	Chr07	geneMaker00002782	17.0833	5.46333	1.64038	2.83042e-05
	Chr07	geneMaker00002846	2.45667	0.23	3.28566	1.6691e-06
	Chr07	geneMaker00002852	249.063	720.983	-1.54317	5.29064e-05
	Chr07	geneMaker00002855	0.486667	0.0533333	2.95645	0.000635481
	Chr07	geneMaker00002884	7.83667	2.99333	1.38166	0.000548952
	Chr07	geneMaker00002960	1.7	0.263333	2.66657	1.3366e-07
	Chr07	geneMaker00002962	3.42667	1.03333	1.67817	0.000868737
	Chr07	geneMaker00002996	16.6533	6.64667	1.32166	0.000660633
	Chr07	geneMaker00002997	6.14	2.5	1.29012	0.00112558
	Chr07	geneMaker00003003	15.5167	7.11667	1.12019	0.00391274
	Chr07	geneMaker00003006	9.68	2.14667	2.16759	1.07358e-07
	Chr07	geneMaker00003030	21.78	4.48	2.27484	1.9541e-08
	Chr07	geneMaker00003035	0.833333	0.126667	2.57571	0.000403589
	Chr07	geneMaker00003036	40.7133	109.58	-1.4323	0.000173791
	Chr07	geneMaker00003067	27.43	1.51	4.16608	1.10774e-19
	Chr07	geneMaker00003076	101.937	247.52	-1.2875	0.000701931
	Chr07	geneMaker00003096	42.19	7.16333	2.5536	2.00265e-10
	Chr07	geneMaker00003112	1.53667	0.323333	2.23253	0.000205005
	Chr07	geneMaker00003143	0	54.4367	-5.36166	1.86544e-05
	Chr07	geneMaker00003171	0.666667	0.03	4.26647	6.25327e-10
	Chr07	geneMaker00003189	1.16	0.483333	1.26331	0.00414571
	Chr07	geneMaker00003223	1.84333	0.176667	3.38104	4.2762e-12
	Chr07	geneMaker00003271	1.64	0.52	1.64558	0.00025742
	Chr07	geneMaker00003282	47.2633	16.8267	1.48766	0.000100418
	Chr07	geneMaker00003298	0.823333	0.32	1.36398	0.00417446
	Chr07	geneMaker00003305	3.09	8.02	-1.37777	0.000374089
	Chr07	geneMaker00003310	0.766667	0.14	2.33717	0.000786512
	Chr07	geneMaker00003312	0.56	0.13	2.08856	6.42916e-05
	Chr07	geneMaker00003318	2.83667	0.55	2.34698	1.78168e-06
	Chr07	geneMaker00003319	0.08	0.58	-2.66763	9.05199e-05
	Chr07	geneMaker00003331	28.0733	12.0033	1.21486	0.00203453
	Chr07	geneMaker00003341	22.4167	10.1233	1.14044	0.0033188
	Chr07	geneMaker00003343	0.436667	0	4.41207	0.00177562
	Chr07	geneMaker00003349	1.43333	0.146667	3.24479	6.01998e-11
	Chr07	geneMaker00003368	31.7767	12.0233	1.39428	0.00034981
	Chr07	geneMaker00003371	14.6467	33.65	-1.20783	0.00247784
	Chr07	geneMaker00003416	3.80333	0.0766667	5.51616	3.14738e-19
	Chr07	geneMaker00003433	2.81333	1.11	1.33239	0.00299673
	Chr07	geneMaker00003457	83.96	233.823	-1.4848	0.000102192
	Chr07	geneMaker00003458	5.32667	2.40667	1.14525	0.00369795
	Chr07	geneMaker00003465	5.42667	1.35333	1.99881	1.18483e-06
	Chr07	geneMaker00003469	3.18	0.296667	3.41194	3.90779e-13
	Chr07	geneMaker00003480	5.05	28.0867	-2.48764	2.37347e-08
	Chr07	geneMaker00003500	60.6	25.1667	1.25389	0.00119491
	Chr07	geneMaker00003532	4.15333	0.6	2.77449	2.52074e-09
	Chr07	geneMaker00003596	9.86667	3.29667	1.57576	7.10151e-05
	Chr07	geneMaker00003610	0.556667	0	5.27792	3.63557e-05
	Chr07	geneMaker00003703	11.0467	4.58667	1.256	0.00250592
	Chr07	geneMaker00003712	8.01333	3.33333	1.26194	0.00123864
	Chr07	geneMaker00003715	0.54	0.0633333	3.03052	6.59378e-05
	Chr07	geneMaker00003731	14.4667	6.07	1.24986	0.00120875
	Chr07	geneMaker00003760	2.13667	0.193333	3.44125	3.12382e-10
	Chr07	geneMaker00003768	10.0633	4.15	1.27485	0.000970771
	Chr07	geneMaker00003774	1189.97	266.213	2.14603	3.51129e-08
	Chr07	geneMaker00003775	4.21	1.43	1.55224	0.000210627
	Chr07	geneMaker00003789	4.40667	0.706667	2.61486	5.6233e-08
	Chr10	geneMaker00003856	0.623333	0.09	2.72182	0.000150819
	Chr10	geneMaker00003900	10.0667	2.68	1.90217	2.90395e-06
	Chr10	geneMaker00003901	2.48333	0.896667	1.46683	0.000407182
	Chr10	geneMaker00003940	1.24667	0.0966667	3.6228	1.02948e-08
	Chr10	geneMaker00003945	1.16	0.37	1.63717	0.00213133
	Chr10	geneMaker00003947	1.83333	0.133333	3.71856	1.90891e-11
	Chr10	geneMaker00003981	6.23333	1.61	1.9394	1.7012e-05
	Chr10	geneMaker00004025	1.03333	4.95667	-2.26584	4.6149e-06
	Chr10	geneMaker00004056	1.26667	0.19	2.68191	1.1862e-06
	Chr10	geneMaker00004058	1.96333	0.623333	1.64699	0.000310216
	Chr10	geneMaker00004071	0.783333	0.0533333	3.74503	1.65585e-07
	Chr10	geneMaker00004079	13.3033	5.93667	1.15712	0.00425045
	Chr10	geneMaker00004124	0.243333	0	5.17973	6.16399e-05
	Chr10	geneMaker00004137	9.02667	2.25667	1.99204	1.96218e-06
	Chr10	geneMaker00004138	3.46	1.11667	1.63142	4.69523e-05
	Chr10	geneMaker00004144	1.37667	0.26	2.38229	1.87526e-06
	Chr10	geneMaker00004145	1.99	0.806667	1.3026	0.00127471
	Chr10	geneMaker00004148	0.56	0	6.49119	5.06681e-09
	Chr10	geneMaker00004152	44.0833	20.5733	1.09757	0.00375424
	Chr10	geneMaker00004186	0.726667	0.07	3.10751	0.000266046
	Chr10	geneMaker00004190	4.25	1.84667	1.19879	0.00207945
	Chr10	geneMaker00004191	6.79	0.196667	5.06717	2.08467e-18
	Chr10	geneMaker00004217	28.6633	12.2533	1.21744	0.00175868
	Chr10	geneMaker00004238	0.09	0	4.22488	0.00332972
	Chr10	geneMaker00004242	53.99	20.83	1.30032	0.00222657
	Chr10	geneMaker00004282	0.646667	0.113333	2.41976	0.000541688
	Chr13	geneMaker00004293	38.32	14.3	1.41909	0.000217313
	Chr13	geneMaker00004338	4.44667	1.87333	1.24248	0.00229604
	Chr13	geneMaker00004368	4.05667	0.896667	2.16579	8.33951e-06
	Chr13	geneMaker00004373	3.08	0.89	1.786	1.75164e-05
	Chr13	geneMaker00004376	1.21	0.306667	1.92374	0.00218996
	Chr13	geneMaker00004383	8.13	2.4	1.75515	1.12361e-05
	Chr13	geneMaker00004396	6.42	0.733333	3.11329	5.2109e-12
	Chr13	geneMaker00004403	5.04333	1.97333	1.34948	0.000754054
	Chr13	geneMaker00004413	58.3167	17.8267	1.70579	1.0437e-05
	Chr13	geneMaker00004433	9.49333	3.19667	1.5565	0.000332642
	Chr13	geneMaker00004437	14.57	5.16333	1.48976	0.00016555
	Chr13	geneMaker00004451	5.82333	0.19	4.8219	1.07784e-15
	Chr13	geneMaker00004469	0.92	0.0833333	3.22655	0.000124837
	Chr13	geneMaker00004479	3.37667	0.856667	1.97372	3.42206e-06
	Chr13	geneMaker00004480	1.68333	0.196667	2.94253	0.000677282
	Chr13	geneMaker00004495	0.05	0.47	-3.00555	0.000522428
	Chr13	geneMaker00004501	0.9	0.193333	2.14838	0.000796528
	Chr13	geneMaker00004502	59.28	22.3667	1.40114	0.000263199
	Chr13	geneMaker00004517	26.5	11.3333	1.22245	0.00135733
	Chr13	geneMaker00004527	3.90667	1.30667	1.56499	0.000521892
	Chr14	geneMaker00004551	0.0366667	0.423333	-3.10827	0.0029978
	Chr14	geneMaker00004561	1.58667	0.29	2.41851	0.000217451
	Chr14	geneMaker00004578	0.42	0	4.41653	0.00175514
	Chr14	geneMaker00004588	27.0733	60.2967	-1.15867	0.00228817
	Chr14	geneMaker00004608	2.51	0.453333	2.43986	6.48727e-07
	Chr14	geneMaker00004618	86.1433	321.86	-1.92404	8.10362e-07
	Chr14	geneMaker00004632	3.32	13.62	-2.039	8.48134e-07
	Chr14	geneMaker00004653	15.7133	4.12	1.91346	5.3796e-06
	Chr14	geneMaker00004661	3.67667	1.22667	1.57389	0.000309002
	Chr14	geneMaker00004665	57.6533	137.98	-1.27767	0.000926542
	Chr14	geneMaker00004713	3.62667	0.996667	1.81257	0.00112159
	Chr14	geneMaker00004734	3.22333	0.386667	2.87682	0.000103235
	Chr14	geneMaker00004742	26.0233	7.64667	1.7508	2.64528e-05
	Chr14	geneMaker00004750	15.0633	4.24	1.82258	4.8566e-06
	Chr14	geneMaker00004766	7.12	2.16	1.71258	3.2401e-05
	Chr05	geneMaker00004829	5.47333	0.41	3.62242	2.25185e-09
	Chr05	geneMaker00004857	0.0666667	0.6	-2.96935	0.000114683
	Chr05	geneMaker00004900	0.946667	0.2	2.20716	0.000209798
	Chr05	geneMaker00004906	42.02	17.0567	1.29535	0.000741676
	Chr05	geneMaker00004913	5.61667	1.49333	1.90608	6.23998e-06
	Chr05	geneMaker00004915	0.173333	0	5.46584	1.24585e-05
	Chr05	geneMaker00004959	8.72333	3.81	1.1885	0.00300527
	Chr05	geneMaker00004997	5.03667	1.98	1.34266	0.000893536
	Chr05	geneMaker00005009	0.486667	0.0933333	2.27913	0.00234027
	Chr05	geneMaker00005010	1.54333	0.0433333	4.7007	7.69363e-08
	Chr05	geneMaker00005051	1.32	0.423333	1.60419	0.00241271
	Chr05	geneMaker00005055	700.443	328.823	1.08537	0.00399896
	Chr05	geneMaker00005068	0.586667	1.8	-1.61603	0.000709799
	Chr05	geneMaker00005074	9.36333	3.55333	1.36902	0.00317882
	Chr05	geneMaker00005112	5.59667	0.916667	2.58625	8.86827e-09
	Chr05	geneMaker00005124	2.55333	6.49333	-1.34471	0.000606667
	Chr05	geneMaker00005135	0.9	0.0533333	3.7297	0.000115338
	Chr05	geneMaker00005142	75.3	4.87667	3.93506	1.21437e-19
	Chr05	geneMaker00005170	12.5333	3.18333	1.97472	7.7418e-07
	Chr05	geneMaker00005211	0.213333	0	4.23984	0.0032148
	Chr05	geneMaker00005239	72.4367	19.3767	1.89734	1.08047e-06
	Chr05	geneMaker00005254	0.306667	0.04	2.7008	0.00238467
	Chr05	geneMaker00005255	5.64	15.3067	-1.44175	0.000251035
	Chr05	geneMaker00005267	0.48	0.143333	1.74234	0.00279462
	Chr05	geneMaker00005273	18.04	6.72	1.41877	0.000291955
	Chr05	geneMaker00005296	45.3033	152.183	-1.76768	5.72821e-06
	Chr05	geneMaker00005390	6.5	2.14667	1.59457	6.9484e-05
	Chr05	geneMaker00005400	16.9133	7.34	1.20058	0.00202383
	Chr05	geneMaker00005423	32.54	72.8033	-1.16398	0.00215875
	Chr05	geneMaker00005426	0.246667	0.86	-1.75927	0.0027746
	Chr05	geneMaker00005429	1.76333	0.453333	1.92332	0.00321909
	Chr05	geneMaker00005436	8.53333	2.72333	1.64604	2.48953e-05
	Chr05	geneMaker00005453	6.62667	1.54	2.08892	1.02664e-06
	Chr05	geneMaker00005486	6.61	2.13	1.6236	0.000135893
	Chr05	geneMaker00005521	77.7	27.02	1.48708	0.000337449
	Chr05	geneMaker00005536	1.70667	0.626667	1.44214	0.000877272
	Chr05	geneMaker00005551	11.5167	3.59333	1.67669	2.00401e-05
	Chr05	geneMaker00005555	13.26	4.74667	1.47233	0.000263529
	Chr05	geneMaker00005559	0.23	1.25333	-2.29018	0.00243366
	Chr05	geneMaker00005574	1.28	0.476667	1.41001	0.00117638
	Chr05	geneMaker00005613	2.90333	1.08667	1.41488	0.00105546
	Chr05	geneMaker00005626	1.16	0.113333	3.29981	3.08997e-07
	Chr05	geneMaker00005649	0.756667	0	5.95041	4.70463e-07
	Chr05	geneMaker00005675	21.9267	0.903333	4.58541	7.4191e-23
	Chr05	geneMaker00005702	2.32333	0.483333	2.26444	4.05191e-07
	Chr05	geneMaker00005711	10.9367	24.8267	-1.18918	0.00239823
	Chr05	geneMaker00005725	0.0966667	0	4.23359	0.00326251
	Chr05	geneMaker00005726	1.58333	0.3	2.3775	6.30656e-07
	Chr05	geneMaker00005728	0.643333	0.116667	2.42809	5.95752e-05
	Chr05	geneMaker00005731	17.7467	7.51667	1.23522	0.00153192
	Chr05	geneMaker00005780	10.33	2.09667	2.28669	2.53105e-07
	Chr05	geneMaker00005790	15.9667	6.94667	1.1976	0.00191094
	Chr05	geneMaker00005806	1.96333	0.293333	2.7414	3.81971e-07
	Chr05	geneMaker00005811	0.766667	0.05	3.68838	4.3752e-06
	Chr05	geneMaker00005815	0.973333	0.27	1.82787	0.000293291
	Chr05	geneMaker00005840	1.78333	0.193333	3.11621	1.82581e-06
	Chr05	geneMaker00005855	6.93	0.38	4.14663	5.50361e-16
	Chr05	geneMaker00005886	3.94667	0.706667	2.45946	7.27415e-08
	Chr05	geneMaker00005895	3.31667	1.15	1.5192	0.000317329
	Chr05	geneMaker00005921	8.82333	1.74	2.32963	6.55594e-08
	Chr05	geneMaker00005935	2.83667	0.536667	2.34638	0.000199273
	Chr05	geneMaker00005938	2.26333	0.386667	2.50388	2.13641e-06
	Chr05	geneMaker00005958	8.97333	2.07333	2.10699	3.64682e-07
	Chr05	geneMaker00005965	0.673333	0.193333	1.71931	0.00263552
	Chr05	geneMaker00005984	14.59	6.65	1.13048	0.00314286
	Chr05	geneMaker00005992	0.46	0.0666667	2.608	0.00369161
	Chr05	geneMaker00006004	1.4	0.33	2.05145	0.000454791
	Chr05	geneMaker00006019	3.06	0.836667	1.83234	0.000454556
	Chr05	geneMaker00006033	3.54333	1.23333	1.51862	0.000151584
	Chr05	geneMaker00006035	58.0767	267.943	-2.20947	1.50912e-08
	Chr05	geneMaker00006036	38.28	5.55	2.77227	4.52538e-11
	Chr05	geneMaker00006047	3.91333	1.01	1.95572	4.82014e-06
	Chr05	geneMaker00006061	11.7133	4.14333	1.49572	0.000143749
	Chr05	geneMaker00006079	0.483333	2.46333	-2.33716	8.00871e-07
	Chr05	geneMaker00006099	0	7.25333	-4.26367	0.00265862
	Chr05	geneMaker00006100	2.96333	0.48	2.5905	2.94132e-06
	Chr05	geneMaker00006110	0.47	0.0533333	3.06082	1.14895e-05
	Chr05	geneMaker00006115	40.63	16.7833	1.27377	0.000809828
	Chr05	geneMaker00006118	0.68	0	5.53373	8.08022e-06
	Chr05	geneMaker00006122	5.79667	2.46333	1.23078	0.00151456
	Chr05	geneMaker00006123	0.86	0.293333	1.51876	0.00249554
	Chr05	geneMaker00006126	23.5833	9.49333	1.30932	0.000654745
	Chr05	geneMaker00006136	5.06333	0.71	2.8188	7.00101e-09
	Chr05	geneMaker00006145	35.75	11.0333	1.68456	2.38437e-05
	Chr05	geneMaker00006147	7.37333	2.75667	1.41069	0.000842254
	Chr05	geneMaker00006177	284.29	117.03	1.27704	0.000751141
	Chr05	geneMaker00006189	11.7033	2.88	2.01297	1.13701e-06
	Chr05	geneMaker00006258	17.7567	4.14	2.09534	1.76623e-07
	Chr05	geneMaker00006266	0.476667	0.14	1.75639	0.0016602
	Chr05	geneMaker00006270	1.58	0.54	1.53208	0.00174392
	Chr17	geneMaker00006279	7.65667	2.89333	1.40078	0.000390527
	Chr17	geneMaker00006295	6.49	2.28333	1.5046	0.000141697
	Chr17	geneMaker00006297	23.73	6.52667	1.84809	6.62185e-06
	Chr17	geneMaker00006299	8.44	2.94333	1.51098	0.000351769
	Chr17	geneMaker00006319	52.57	0.626667	6.35607	2.81533e-37
	Chr17	geneMaker00006328	15.2167	4.99333	1.60303	4.57479e-05
	Chr17	geneMaker00006330	59.5033	15.1633	1.96513	5.1933e-07
	Chr17	geneMaker00006336	3.66	1.01333	1.84405	7.60306e-06
	Chr17	geneMaker00006346	4.70333	0.543333	3.1046	4.02648e-10
	Chr17	geneMaker00006365	0.716667	0.08	2.98982	8.87229e-05
	Chr13	geneMaker00006376	4.31667	11.25	-1.38968	0.000754332
	Chr13	geneMaker00006377	12.91	2.14667	2.57627	5.47447e-10
	Chr13	geneMaker00006378	6.31333	0.963333	2.68938	5.83948e-08
	Chr13	geneMaker00006379	4.10333	1.64333	1.31386	0.00143768
	Chr13	geneMaker00006385	8.19667	3.56	1.19762	0.00403756
	Chr13	geneMaker00006412	5.26667	0.843333	2.62358	1.32504e-06
	Chr13	geneMaker00006436	15.4467	5.26333	1.54485	0.000128571
	Chr13	geneMaker00006448	0.64	0.08	2.98981	5.68004e-06
	Chr13	geneMaker00006451	0.4	0.0666667	2.51872	0.00163622
	Chr13	geneMaker00006454	0.116667	0	4.42666	0.00170893
	Chr13	geneMaker00006493	631.233	284.12	1.14808	0.00235906
	Chr13	geneMaker00006509	0.78	0	5.08737	0.000100508
	Chr13	geneMaker00006527	1.72667	0.573333	1.58397	0.000216952
	Chr13	geneMaker00006574	4.88	1.71667	1.50221	0.000211899
	Chr13	geneMaker00006581	0.833333	0.116667	2.81299	2.50106e-05
	Chr13	geneMaker00006584	10.8167	82.5533	-2.93478	4.86194e-13
	Chr13	geneMaker00006587	1.54	0.356667	2.09011	2.4229e-05
	Chr13	geneMaker00006590	11.7567	3.63333	1.69135	1.51881e-05
	Chr13	geneMaker00006597	23.7767	7.43333	1.65677	6.00632e-05
	Chr13	geneMaker00006599	2.84	0.79	1.82828	6.72592e-05
	Chr13	geneMaker00006633	0.323333	0.0866667	1.84673	0.00252118
	Chr13	geneMaker00006651	0.206667	0.01	3.72101	0.000122953
	Chr13	geneMaker00006662	0.353333	0	4.88096	0.000277567
	Chr13	geneMaker00006676	0.293333	0.0133333	3.89107	4.31558e-05
	Chr13	geneMaker00006693	5.86667	2.30667	1.34035	0.000823697
	Chr13	geneMaker00006697	108.917	259.38	-1.25894	0.000907978
	Chr13	geneMaker00006701	10.5233	1.53667	2.75706	1.38626e-09
	Chr13	geneMaker00006720	3.52333	0.593333	2.54915	6.10058e-08
	Chr13	geneMaker00006752	3.48333	1.50667	1.20559	0.00282167
	Chr04	geneMaker00006778	28.13	12.6667	1.14715	0.00275434
	Chr04	geneMaker00006796	3.07667	6.90667	-1.169	0.00323997
	Chr04	geneMaker00006826	0.94	0.336667	1.45217	0.00337679
	Chr04	geneMaker00006828	0.636667	0.153333	2.01879	0.000575834
	Chr02	geneMaker00006848	6.91333	2.10333	1.70021	0.000392922
	Chr02	geneMaker00006858	2.74667	0.75	1.84068	0.000504767
	Chr02	geneMaker00006863	24.5367	11.1467	1.13016	0.00349734
	Chr02	geneMaker00006894	15.7733	1.12	3.77205	1.59076e-14
	Chr02	geneMaker00006907	2.09333	0	6.78006	2.95516e-10
	Chr02	geneMaker00006927	2.06667	0.42	2.25331	0.001282
	Chr02	geneMaker00006947	3.91	1.5	1.37392	0.00103221
	Chr02	geneMaker00006948	3.12333	0.796667	1.94198	8.31876e-05
	Chr02	geneMaker00006961	21.2533	4.53667	2.20292	7.75999e-07
	Chr02	geneMaker00006978	13.5167	2.01	2.7321	4.31887e-10
	Chr02	geneMaker00006979	18.8933	4.09333	2.20087	5.60452e-08
	Chr02	geneMaker00007017	193	66.6433	1.5307	6.12861e-05
	Chr02	geneMaker00007033	15.78	6.37	1.30166	0.000936935
	Chr02	geneMaker00007035	913.547	262.19	1.79297	3.08199e-06
	Chr02	geneMaker00007060	12.4933	5.46	1.18421	0.00383955
	Chr02	geneMaker00007083	18.7867	8.59667	1.12093	0.0040935
	Chr02	geneMaker00007108	1.09667	0.223333	2.29387	3.1071e-05
	Chr02	geneMaker00007111	0.11	0	4.2311	0.00328137
	Chr02	geneMaker00007123	1.66	0.25	2.66847	7.55664e-06
	Chr02	geneMaker00007172	0.34	0.0866667	1.92187	0.00324333
	Chr02	geneMaker00007178	2.97	0.24	3.21225	0.00178468
	Chr02	geneMaker00007198	19.91	49.9067	-1.33506	0.000638648
	Chr02	geneMaker00007223	0.806667	0.12	2.69	4.32322e-07
	Chr02	geneMaker00007229	1.29	0	4.24987	0.00313993
	Chr02	geneMaker00007244	1.09333	0.356667	1.60306	0.000740212
	Chr02	geneMaker00007253	0.573333	0.196667	1.51895	0.00145019
	Chr02	geneMaker00007266	25.83	11.7267	1.12995	0.00371009
	Chr02	geneMaker00007271	43.19	14.6067	1.55102	8.68185e-05
	Chr02	geneMaker00007301	3.35	0.516667	2.66801	1.99164e-08
	Chr02	geneMaker00007315	72.0667	29.1567	1.30263	0.00061009
	Chr02	geneMaker00007319	5.75	0.313333	3.66772	0.000169099
	Chr02	geneMaker00007349	100.253	359.29	-1.8438	1.67768e-06
	Chr02	geneMaker00007375	13.3133	4.13667	1.68014	2.03841e-05
	Chr02	geneMaker00007412	3.15667	0.783333	1.99087	7.37312e-06
	Chr02	geneMaker00007414	2.07	0.0866667	4.44363	7.19862e-11
	Chr02	geneMaker00007424	0.486667	0	6.78435	2.84927e-10
	Chr02	geneMaker00007426	196.353	69.3733	1.4965	8.82334e-05
	Chr02	geneMaker00007439	6.57333	1.23667	2.39579	6.64281e-08
	Chr02	geneMaker00007446	0.68	0.09	2.83193	2.1858e-05
	Chr02	geneMaker00007447	20.9067	4.37667	2.24954	4.111e-08
	Chr02	geneMaker00007469	7.92333	2.81667	1.48633	0.000205096
	Chr02	geneMaker00007480	0.9	0.0833333	3.33347	1.05522e-06
	Chr02	geneMaker00007496	1.27333	3.44667	-1.43057	0.00103423
	Chr02	geneMaker00007524	28.2933	11.5967	1.28315	0.000859422
	Chr02	geneMaker00007537	67.6833	21.3	1.66388	1.52538e-05
	Chr02	geneMaker00007560	2.96667	0.91	1.69617	0.000199798
	Chr02	geneMaker00007570	0.823333	0.06	3.32189	0.00107196
	Chr02	geneMaker00007626	70.75	24.6733	1.45898	0.000706155
	Chr02	geneMaker00007633	6.11667	2.74	1.15726	0.00348823
	Chr02	geneMaker00007648	0.663333	0.106667	2.52687	0.000553328
	Chr02	geneMaker00007673	0.26	0.02	3.32662	0.00105286
	Chr02	geneMaker00007675	2.9	0	8.5662	1.43071e-20
	Chr02	geneMaker00007692	0.646667	0.0166667	4.87484	1.44639e-08
	Chr02	geneMaker00007693	6.05	1.24	2.27735	3.84658e-08
	Chr02	geneMaker00007727	0.196667	0.0166667	3.21825	0.00174621
	Chr02	geneMaker00007745	3.08667	0.49	2.63538	1.80167e-08
	Chr02	geneMaker00007824	19.02	5.6	1.75861	9.17785e-06
	Chr02	geneMaker00007835	3.44	0.803333	2.08653	1.36461e-06
	Chr02	geneMaker00007852	2.84333	0.33	3.06255	9.85687e-09
	Chr02	geneMaker00007853	2.33333	0.03	5.99758	2.86207e-18
	Chr02	geneMaker00007860	2.02333	0.36	2.48518	9.88958e-08
	Chr02	geneMaker00007883	3.89667	0.583333	2.68667	3.3486e-06
	Chr02	geneMaker00007907	0.44	0.106667	2.03022	0.000754382
	Chr02	geneMaker00007918	7.13667	17.9333	-1.33415	0.000723068
	Chr02	geneMaker00007927	1.67333	0.543333	1.60656	0.00108359
	Chr02	geneMaker00007929	1.59333	0.51	1.64041	0.00101079
	Chr02	geneMaker00007931	2.38	0.7	1.74011	0.000120562
	Chr02	geneMaker00007940	3.65333	1.5	1.27456	0.00241402
	Chr02	geneMaker00007942	28.25	6.53	2.10813	1.29303e-07
	Chr02	geneMaker00007944	40.4567	8.41	2.25627	2.18189e-08
	Chr02	geneMaker00007947	0.35	0.05	2.66239	8.42572e-05
	Chr02	geneMaker00007953	0.67	0.05	3.51579	1.69879e-05
	Chr02	geneMaker00007954	20.4	7.68667	1.40318	0.00033058
	Chr02	geneMaker00007968	9.70333	30.71	-1.66408	1.68524e-05
	Chr02	geneMaker00007992	11.9	5.33667	1.15159	0.00322557
	Chr02	geneMaker00007995	112.873	50.8367	1.14748	0.00242774
	Chr02	geneMaker00008002	73.9533	26.1633	1.49175	0.000106122
	Chr02	geneMaker00008045	12.09	28.78	-1.27452	0.00202964
	Chr02	geneMaker00008047	63.85	239.4	-1.96381	9.01786e-07
	Chr02	geneMaker00008057	17.1433	4.43333	1.9274	6.6567e-06
	Chr02	geneMaker00008058	0.43	0.0266667	3.53702	0.000366577
	Chr02	geneMaker00008082	1.01333	0.316667	1.6591	0.000596786
	Chr02	geneMaker00008088	8.86667	2.98	1.56166	0.00022547
	Chr02	geneMaker00008105	4.86667	1.13333	2.07918	2.69665e-05
	Chr02	geneMaker00008147	11.28	3.39667	1.72897	1.06215e-05
	Chr02	geneMaker00008149	0.246667	0	5.08492	0.000101473
	Chr02	geneMaker00008155	0.763333	0.126667	2.59136	2.86772e-06
	Chr02	geneMaker00008157	0.32	0.04	2.87784	0.000188248
	Chr02	geneMaker00008177	1.90333	0	5.09248	9.85672e-05
	Chr02	geneMaker00008180	0.926667	0.336667	1.45758	0.00149613
	Chr02	geneMaker00008205	1.36333	0.336667	2.00821	4.49835e-05
	Chr02	geneMaker00008215	0.05	0.563333	-3.34113	7.14691e-06
	Chr02	geneMaker00008237	8.63	2.56667	1.73329	5.271e-05
	Chr02	geneMaker00008252	3.07	1.31667	1.21968	0.00391072
	Chr02	geneMaker00008265	2.83667	0.906667	1.64026	0.000118258
	Chr02	geneMaker00008291	0.97	0.0266667	4.67298	9.5298e-08
	Chr02	geneMaker00008327	1.75333	0.106667	3.94486	4.17961e-15
	Chr02	geneMaker00008361	37.17	148.07	-1.99771	2.59684e-07
	Chr02	geneMaker00008369	0.75	0	5.62882	4.52177e-06
	Chr02	geneMaker00008377	4.12	1.24	1.70296	0.000630075
	Chr02	geneMaker00008405	0.976667	0	7.02366	2.16062e-11
	Chr09	geneMaker00008431	10.4067	4.05	1.35836	0.000537119
	Chr09	geneMaker00008433	2.99333	1.00333	1.56595	0.000405873
	Chr09	geneMaker00008444	1.21667	6.79	-2.45816	4.89861e-08
	Chr09	geneMaker00008475	5.97	2.42	1.29004	0.00250721
	Chr09	geneMaker00008481	1.20333	0.193333	2.62368	9.97663e-08
	Chr09	geneMaker00008484	4.72667	1.29667	1.85846	8.73875e-06
	Chr09	geneMaker00008490	0.22	0	4.87675	0.000281547
	Chr09	geneMaker00008493	89.2967	35.5333	1.31543	0.000682866
	Chr09	geneMaker00008513	0.216667	0.02	3.10312	0.00289965
	Chr09	geneMaker00008518	3.14667	0.373333	2.89564	0.000170514
	Chr09	geneMaker00008529	0.32	0	4.40926	0.00178888
	Chr09	geneMaker00008534	75.6233	35.22	1.09784	0.00379453
	Chr09	geneMaker00008536	14.2933	4.88667	1.54241	8.66805e-05
	Chr09	geneMaker00008537	2.31	0.64	1.83412	0.000102295
	Chr09	geneMaker00008557	0	1.09	-4.64232	0.000650068
	Chr09	geneMaker00008573	13.1667	4.92	1.40815	0.000555641
	Chr09	geneMaker00008578	0.546667	0.11	2.30708	1.99555e-05
	Chr09	geneMaker00008591	8.41667	31.8233	-1.92593	1.18457e-06
	Chr09	geneMaker00008609	35.9133	10.3267	1.79266	4.85209e-06
	Chr09	geneMaker00008636	9.49667	3.89	1.28471	0.00096141
	Chr09	geneMaker00008666	92.7033	0	6.40339	1.12478e-08
	Chr09	geneMaker00008668	27.4933	158.103	-2.61225	4.2596e-08
	Chr09	geneMaker00008675	3.3	1.07	1.61923	9.06197e-05
	Chr09	geneMaker00008683	4.30667	1.95667	1.13604	0.00418545
	Chr09	geneMaker00008687	3.59333	0.706667	2.33572	9.61612e-08
	Chr09	geneMaker00008716	30.5733	11.7367	1.37777	0.000345965
	Chr09	geneMaker00008720	3.41	0.576667	2.46488	0.000806862
	Chr09	geneMaker00008812	11.05	2.18667	2.32617	3.96619e-08
	Chr09	geneMaker00008832	4.7	0.676667	2.78614	8.21279e-10
	Chr09	geneMaker00008874	60.06	27.11	1.13901	0.00292587
	Chr09	geneMaker00008889	3.77333	1.44667	1.37607	0.00245629
	Chr09	geneMaker00008897	0.7	0.163333	2.03573	0.00107093
	Chr09	geneMaker00008899	0.986667	0.1	3.18574	2.12811e-05
	Chr09	geneMaker00008903	45.2733	20.6633	1.12696	0.00305616
	Chr09	geneMaker00008906	5.30333	2.14333	1.29807	0.00190275
	Chr09	geneMaker00008908	3.93667	0.936667	2.03065	8.70996e-05
	Chr09	geneMaker00008914	45.7767	113.21	-1.31224	0.000578457
	Chr09	geneMaker00008932	58.4367	26.73	1.12672	0.00290548
	Chr09	geneMaker00008935	0.236667	0.03	2.88444	4.54275e-05
	Chr09	geneMaker00008954	7.21667	1.14667	2.62647	1.49216e-08
	Chr09	geneMaker00008982	1.75667	0.156667	3.46185	7.84372e-14
	Chr09	geneMaker00008983	0.8	0.123333	2.62538	2.19492e-05
	Chr09	geneMaker00009000	0.613333	0.0833333	2.73434	0.000139955
	Chr09	geneMaker00009001	1.74333	0.106667	3.99112	4.07807e-13
	Chr09	geneMaker00009038	2.15667	0.553333	1.92382	0.00218884
	Chr09	geneMaker00009045	2.29	0.923333	1.3053	0.00214723
	Chr09	geneMaker00009053	1.17667	0.153333	2.91289	9.90269e-09
	Chr09	geneMaker00009099	1.29333	0.0433333	4.48148	5.24663e-07
	Chr09	geneMaker00009101	7.40667	1.27	2.51577	7.98693e-08
	Chr09	geneMaker00009108	0	0.476667	-4.71139	0.000492199
	Chr09	geneMaker00009112	0.813333	0	4.26845	0.00288359
	Chr09	geneMaker00009117	15.68	6.98667	1.16328	0.00244211
	Chr12	geneMaker00009134	15.8133	6.42333	1.2906	0.00143374
	Chr12	geneMaker00009136	0.37	0.0433333	2.94751	0.00066209
	Chr12	geneMaker00009148	45.3333	12.4533	1.86209	1.49596e-06
	Chr12	geneMaker00009153	37.6733	17.0867	1.12821	0.00383113
	Chr12	geneMaker00009154	1.6	0.416667	1.91948	0.000861116
	Chr12	geneMaker00009167	1.50667	0.286667	2.35462	7.07091e-06
	Chr12	geneMaker00009199	6.52333	0.566667	3.50733	1.13243e-13
	Chr12	geneMaker00009200	37.1167	4.24667	3.122	1.5104e-13
	Chr12	geneMaker00009204	10.19	4.57667	1.1493	0.00403909
	Chr12	geneMaker00009252	0.583333	0	4.84479	0.000313762
	Chr12	geneMaker00009254	74.1833	196.567	-1.42525	0.000207116
	Chr12	geneMaker00009271	0.366667	0.0733333	2.2154	0.00329527
	Chr12	geneMaker00009299	5.16667	29.07	-2.51087	0.00188028
	Chr12	geneMaker00009303	30.05	4.41	2.75687	5.9553e-11
	Chr12	geneMaker00009314	2.07333	0.43	2.2775	3.46253e-07
	Chr12	geneMaker00009325	1.78667	0.54	1.71939	5.71803e-05
	Chr12	geneMaker00009337	18.28	5.49333	1.68098	0.000802798
	Chr12	geneMaker00009355	90.7333	212.303	-1.24706	0.00112568
	Chr12	geneMaker00009358	27.1033	9.69667	1.47843	0.000129451
	Chr12	geneMaker00009385	8.18333	19.1333	-1.24962	0.00260365
	Chr12	geneMaker00009393	5.41333	2.37333	1.1876	0.00238974
	Chr12	geneMaker00009397	12.1033	2.72	2.14809	3.10449e-07
	Chr12	geneMaker00009420	0.45	0.133333	1.72207	0.00253923
	Chr12	geneMaker00009443	1.12	0	6.40339	1.12478e-08
	Chr12	geneMaker00009464	304.81	615.123	-1.09967	0.00425637
	Chr12	geneMaker00009467	3.85	1.51	1.33537	0.00389334
	Chr12	geneMaker00009491	102.957	4.8	4.40474	2.8088e-21
	Chr12	geneMaker00009529	0.403333	0.0966667	2.02091	0.00284125
	Chr12	geneMaker00009555	1.48	0.263333	2.4868	2.54728e-07
	Chr12	geneMaker00009580	71.6067	26.88	1.40599	0.000251307
	Chr12	geneMaker00009581	7.08333	2.89333	1.2834	0.00190074
	Chr12	geneMaker00009616	0.336667	0	4.57687	0.000965976
	Chr12	geneMaker00009633	0.893333	0.0733333	3.41108	3.52085e-06
	Chr12	geneMaker00009641	8.72333	1.47667	2.5549	2.37094e-09
	Chr12	geneMaker00009681	0.923333	0.123333	2.80839	4.25118e-06
	Chr12	geneMaker00009690	30	74.6867	-1.32005	0.000538219
	Chr12	geneMaker00009692	5.88667	1.21667	2.27295	1.01599e-07
	Chr12	geneMaker00009722	56.9967	26.7167	1.09046	0.00396934
	Chr12	geneMaker00009740	2.22667	0.903333	1.28386	0.00342983
	Chr12	geneMaker00009745	7.7	2.5	1.61971	6.01489e-05
	Chr12	geneMaker00009749	15.43	32.83	-1.09094	0.0040909
	Chr12	geneMaker00009763	2.47667	7.02	-1.50171	0.000168252
	Chr12	geneMaker00009803	4.21	1.00333	2.05924	1.40334e-06
	Chr12	geneMaker00009809	253.377	28.7367	3.13002	1.76503e-14
	Chr12	geneMaker00009847	27.1833	6.71	2.0165	2.3535e-07
	Chr12	geneMaker00009871	0.553333	0.0266667	3.89555	4.21473e-05
	Chr12	geneMaker00009879	1.77	0.34	2.35873	0.000100357
	Chr12	geneMaker00009895	1.26667	0.376667	1.72404	0.00206288
	Chr12	geneMaker00009907	2.2	0.716667	1.61305	0.000277129
	Chr12	geneMaker00009926	7.96	3.43333	1.20316	0.00358183
	Chr12	geneMaker00009936	0.176667	3.02	-3.73748	1.88778e-05
	Chr12	geneMaker00009955	1.08667	0.0333333	4.62056	1.59209e-07
	Chr09	geneMaker00009978	5.09667	1.71667	1.52813	0.0035638
	Chr09	geneMaker00009991	1.3	0.143333	3.04808	5.93309e-05
	Chr09	geneMaker00009992	1.98	0.553333	1.81719	0.000219272
	Chr09	geneMaker00010002	0.276667	0	4.75416	0.000486524
	Chr09	geneMaker00010026	0.376667	0.07	2.38229	0.00015235
	Chr09	geneMaker00010069	2.27333	0.733333	1.621	0.000435101
	Chr09	geneMaker00010077	24.32	9.35333	1.37539	0.000362861
	Chr09	geneMaker00010086	5.93667	1.92	1.61381	0.000247621
	Chr09	geneMaker00010089	4.99	12.3867	-1.31635	0.00109834
	Chr09	geneMaker00010106	1.39	0.403333	1.78408	0.000650586
	Chr09	geneMaker00010117	13.6167	3.35667	2.00662	2.22189e-06
	Chr09	geneMaker00010147	2.08667	0.423333	2.28182	6.53085e-06
	Chr09	geneMaker00010149	17.1	0.626667	4.75244	4.67156e-24
	Chr09	geneMaker00010162	49.17	20.1433	1.27932	0.000918707
	Chr09	geneMaker00010168	101.71	28.4867	1.83045	2.26471e-06
	Chr09	geneMaker00010170	8.08333	3.3	1.28656	0.00104726
	Chr09	geneMaker00010179	3.77333	0.343333	3.09882	0.00294134
	Chr09	geneMaker00010200	0.276667	0	4.57251	0.000978075
	Chr09	geneMaker00010209	2.22333	0.2	3.44033	7.32838e-10
	Chr09	geneMaker00010215	36.94	16.82	1.1309	0.00310507
	Chr09	geneMaker00010232	2.49333	0.82	1.60155	0.000107768
	Chr09	geneMaker00010249	4.33667	1.52	1.49035	0.0014934
	Chr09	geneMaker00010251	42.0533	5.44667	2.87872	2.57447e-09
	Chr06	geneMaker00010315	7.08	3.15333	1.16196	0.00293653
	Chr06	geneMaker00010339	6.32667	2.04	1.6237	0.000149495
	Chr06	geneMaker00010353	2.37	0.226667	3.10017	0.000275824
	Chr06	geneMaker00010357	1.01	0.296667	1.73682	0.00109528
	Chr06	geneMaker00010377	40.97	18.3433	1.15451	0.00247004
	Chr06	geneMaker00010396	0.0366667	0.913333	-4.35323	1.56961e-06
	Chr06	geneMaker00010403	27.3967	62.5167	-1.19527	0.00181191
	Chr06	geneMaker00010438	1.45333	0.306667	2.20991	0.000517233
	Chr06	geneMaker00010458	0	0.166667	-4.30868	0.0023034
	Chr06	geneMaker00010463	0.306667	0	5.28853	3.47383e-05
	Chr06	geneMaker00010470	2.41667	0.403333	2.55722	1.97764e-05
	Chr06	geneMaker00010483	0.25	0	5.33073	2.75885e-05
	Chr06	geneMaker00010490	20.12	9.21667	1.12377	0.00329772
	Chr06	geneMaker00010506	10.7367	2.33	2.19344	8.99959e-08
	Chr06	geneMaker00010549	3.21667	1.10667	1.53547	0.000202946
	Chr06	geneMaker00010557	3.13667	0.66	2.22286	1.88824e-05
	Chr06	geneMaker00010561	36.1367	5.77333	2.63469	2.79667e-10
	Chr06	geneMaker00010567	1.2	0.183333	2.70676	2.84038e-08
	Chr06	geneMaker00010577	0.51	0.0966667	2.36301	2.51967e-05
	Chr06	geneMaker00010581	0.81	0.0866667	3.15306	1.3058e-06
	Chr06	geneMaker00010593	0.793333	0.0933333	2.93932	0.00012579
	Chr06	geneMaker00010630	169.35	58.8567	1.52121	6.7703e-05
	Chr06	geneMaker00010651	91.5833	23.37	1.95833	6.67807e-07
	Chr06	geneMaker00010721	1.01	0.13	2.86521	1.65832e-05
	Chr06	geneMaker00010748	8.19333	3.05667	1.41797	0.00052577
	Chr06	geneMaker00010760	3.26333	0.97	1.74587	2.03016e-05
	Chr06	geneMaker00010773	2.13667	0.62	1.76966	0.000622105
	Chr06	geneMaker00010790	3.33	1.07667	1.60303	0.00122966
	Chr06	geneMaker00010818	1.97667	4.77	-1.26823	0.00243612
	Chr06	geneMaker00010829	1.27333	0.376667	1.74098	5.25627e-05
	Chr06	geneMaker00010846	1.43333	0.09	3.90677	2.72002e-09
	Chr06	geneMaker00010852	1.34333	0.376667	1.84505	0.000574589
	Chr06	geneMaker00010866	0.27	0.0166667	3.58815	0.000266329
	Chr01	geneMaker00010892	12.4067	5.36	1.19949	0.00334752
	Chr01	geneMaker00010910	0.206667	0	4.23901	0.00322131
	Chr01	geneMaker00010917	15.3267	4.05333	1.91663	1.45108e-06
	Chr01	geneMaker00010949	10.6767	33.9433	-1.67832	0.000743182
	Chr01	geneMaker00010953	0.44	1.40667	-1.64017	0.00132862
	Chr01	geneMaker00010962	0.233333	0	4.32891	0.00235456
	Chr01	geneMaker00010986	20.18	8.43333	1.2465	0.00187015
	Chr01	geneMaker00010988	1.90667	0.546667	1.77616	0.000168232
	Chr01	geneMaker00011005	17.7533	41.8	-1.23899	0.00118464
	Chr01	geneMaker00011029	4.24333	1.18333	1.82938	1.54879e-05
	Chr01	geneMaker00011057	6.44	1.52	2.06107	1.59798e-05
	Chr01	geneMaker00011061	8.24333	2.14667	1.92053	8.80996e-05
	Chr01	geneMaker00011111	11.8067	5.01	1.22745	0.0020474
	Chr01	geneMaker00011122	1.10667	0.293333	1.8672	0.000756524
	Chr01	geneMaker00011129	0.703333	0.08	2.95334	0.000644602
	Chr01	geneMaker00011145	18.3733	5.35333	1.77135	1.11304e-05
	Chr01	geneMaker00011154	6.37667	2.29333	1.47051	0.00062545
	Chr01	geneMaker00011165	0.53	0.13	1.93549	0.00302697
	Chr01	geneMaker00011166	1.16667	0.236667	2.25694	0.000664124
	Chr01	geneMaker00011168	4.44	0.503333	3.09398	6.7647e-09
	Chr01	geneMaker00011187	26.3567	11.61	1.17791	0.0022631
	Chr01	geneMaker00011190	16.8033	0.35	5.52313	8.52426e-26
	Chr01	geneMaker00011249	8.51333	3.77333	1.17171	0.00241459
	Chr01	geneMaker00011287	25.66	3.48333	2.87658	1.35789e-11
	Chr01	geneMaker00011305	66.7367	18.4333	1.75478	8.94051e-05
	Chr01	geneMaker00011323	0.156667	3.95667	-4.35094	1.07577e-08
	Chr01	geneMaker00011329	0.31	0	4.23567	0.00324655
	Chr01	geneMaker00011331	2.90333	0.853333	1.75847	0.000199615
	Chr01	geneMaker00011373	30.31	9.18	1.71632	1.20178e-05
	Chr01	geneMaker00011406	8.35667	3.21667	1.36663	0.00078489
	Chr01	geneMaker00011418	9.93333	2.13	2.20905	1.81578e-07
	Chr01	geneMaker00011427	2.22	0.806667	1.44866	0.0016741
	Chr01	geneMaker00011448	30.89	9.39667	1.70929	1.66696e-05
	Chr01	geneMaker00011454	0.373333	0.08	2.12205	0.00281854
	Chr01	geneMaker00011467	100.13	39.3767	1.33702	0.000499532
	Chr01	geneMaker00011475	1.48	0.403333	1.84779	0.000297806
	Chr01	geneMaker00011492	1.42667	0.203333	2.77883	2.58897e-07
	Chr01	geneMaker00011493	25.66	3.48333	2.87658	1.35789e-11
	Chr01	geneMaker00011501	1.68667	0.166667	3.20056	1.93218e-05
	Chr06	geneMaker00011520	37.87	116.557	-1.63834	2.47187e-05
	Chr06	geneMaker00011523	0.906667	0.25	1.83315	0.00121871
	Chr06	geneMaker00011539	189.157	70.77	1.41542	0.000199566
	Chr06	geneMaker00011545	1.19	0.113333	3.3654	1.30479e-08
	Chr06	geneMaker00011551	0.49	0.0633333	2.73817	0.00172485
	Chr06	geneMaker00011575	42.0767	742.307	-4.14707	1.69454e-22
	Chr06	geneMaker00011581	3.33667	0.71	2.17814	0.00111396
	Chr06	geneMaker00011601	1.26	0.516667	1.28283	0.00375841
	Chr06	geneMaker00011604	3.77667	1.68	1.16155	0.00379625
	Chr06	geneMaker00011617	15.15	3.74333	2.00886	1.04623e-06
	Chr06	geneMaker00011633	0.5	0.0933333	2.34183	0.00165218
	Chr06	geneMaker00011641	15.0767	6.56667	1.18187	0.00385563
	Chr06	geneMaker00011655	0.07	0.523333	-2.64968	0.00330277
	Chr06	geneMaker00011677	20.3167	52.92	-1.3859	0.000431418
	Chr06	geneMaker00011708	0.85	0.0833333	3.17173	0.000178624
	Chr06	geneMaker00011711	4.17333	0.71	2.51869	3.832e-06
	Chr06	geneMaker00011751	157.423	47.6267	1.71952	7.90418e-06
	Chr06	geneMaker00011757	0.29	1.00667	-1.77735	0.000174255
	Chr06	geneMaker00011781	10.29	3.56	1.52728	0.000103059
	Chr06	geneMaker00011787	9.4	2.45333	1.92659	5.79428e-06
	Chr06	geneMaker00011804	3.25	0.123333	4.59856	3.11998e-14
	Chr06	geneMaker00011805	2.80333	9.51333	-1.72205	0.00281694
	Chr06	geneMaker00011810	9.90667	3.89667	1.34404	0.000566336
	Chr06	geneMaker00011814	200.317	521.36	-1.39666	0.000246649
	Chr06	geneMaker00011817	5.59667	2.39667	1.21737	0.00278622
	Chr06	geneMaker00011821	0.25	0	5.30024	3.30319e-05
	Chr06	geneMaker00011824	43.58	19.3967	1.16376	0.00225677
	Chr06	geneMaker00011878	1.03333	0.17	2.58256	0.00014584
	Chr06	geneMaker00011893	12.1133	1.99	2.60081	3.10133e-10
	Chr06	geneMaker00011909	426.163	148.783	1.5151	7.02057e-05
	Chr06	geneMaker00011950	0.173333	0	4.23235	0.00327193
	Chr06	geneMaker00011974	0.36	0	4.41409	0.00176623
	Chr06	geneMaker00011984	8.48333	1.88333	2.16014	2.75035e-07
	Chr06	geneMaker00011986	13.2667	6.03667	1.13198	0.00333565
	Chr06	geneMaker00011993	1.17	0.346667	1.693	0.00313458
	Chr06	geneMaker00011994	0.41	0	4.42709	0.00170723
	Chr06	geneMaker00011999	23.9833	8.79333	1.43084	0.000464708
	Chr06	geneMaker00012026	8.38333	3.17333	1.39516	0.000631234
	Chr06	geneMaker00012028	1.13	0.206667	2.40706	2.57539e-05
	Chr06	geneMaker00012070	0.5	0	5.39846	1.90355e-05
	Chr06	geneMaker00012076	14.53	46.83	-1.7296	0.000555965
	Chr06	geneMaker00012108	4.13667	1.75333	1.23275	0.00330093
	Chr06	geneMaker00012124	39.1767	14.83	1.39831	0.000263414
	Chr06	geneMaker00012125	1.63667	0.453333	1.79058	0.00131482
	Chr06	geneMaker00012126	33.0467	10.35	1.6697	1.807e-05
	Chr06	geneMaker00012140	29.4933	81.2033	-1.50507	0.000205806
	Chr06	geneMaker00012155	1.65	0.18	3.05964	5.5305e-05
	Chr06	geneMaker00012165	1.09333	0.21	2.28076	0.00111192
	Chr11	geneMaker00012177	4.1	0.873333	2.19531	0.00015126
	Chr11	geneMaker00012194	230.977	64.56	1.83274	2.06295e-06
	Chr11	geneMaker00012201	0.796667	0.216667	1.87178	0.00091567
	Chr11	geneMaker00012202	17.1233	6.56667	1.37913	0.00033855
	Chr11	geneMaker00012217	20.0633	3.37	2.4505	2.92133e-05
	Chr11	geneMaker00012224	0.896667	0.0833333	3.16599	0.000183972
	Chr11	geneMaker00012274	13	5.64	1.2031	0.00173464
	Chr11	geneMaker00012281	1.32667	0.266667	2.31834	2.39304e-06
	Chr11	geneMaker00012301	8.72	3.46333	1.32708	0.000890501
	Chr11	geneMaker00012310	3.15667	1.25333	1.32393	0.00191185
	Chr11	geneMaker00012316	2.52	0.833333	1.58135	0.000547676
	Chr11	geneMaker00012325	4.98667	1.77667	1.48066	0.000788058
	Chr11	geneMaker00012330	2.41	1.04	1.20797	0.00256108
	Chr11	geneMaker00012357	14.2933	4.02667	1.81995	1.27964e-05
	Chr11	geneMaker00012365	0.373333	0.0566667	2.59864	0.00382337
	Chr11	geneMaker00012370	0.66	0.0966667	2.66503	4.21732e-06
	Chr04	geneMaker00012391	36.02	120.42	-1.74932	6.14612e-06
	Chr04	geneMaker00012409	3.56	1.43333	1.30421	0.00183162
	Chr04	geneMaker00012411	3.22	0.786667	2.02173	1.77875e-06
	Chr04	geneMaker00012459	2.77667	12.19	-2.1084	1.636e-05
	Chr04	geneMaker00012496	5.75333	0.333333	3.98363	1.4273e-08
	Chr04	geneMaker00012504	20.5533	1.08667	4.23033	1.33484e-19
	Chr04	geneMaker00012508	1.77	0.523333	1.73914	0.00017543
	Chr04	geneMaker00012513	1.42333	0.313333	2.17333	4.42722e-06
	Chr04	geneMaker00012522	14.41	5.24333	1.45545	0.00019261
	Chr04	geneMaker00012536	0.796667	0.13	2.56807	1.60775e-06
	Chr04	geneMaker00012548	11.2	4.52667	1.29766	0.00144252
	Chr04	geneMaker00012550	9.22333	2.92333	1.65415	2.99534e-05
	Chr04	geneMaker00012553	6.29333	2.14333	1.54814	0.000367535
	Chr04	geneMaker00012555	2.33	0.363333	2.63749	2.58705e-07
	Chr04	geneMaker00012563	5.15333	1.43	1.84213	1.08776e-05
	Chr04	geneMaker00012576	0.58	0	5.29147	3.42909e-05
	Chr04	geneMaker00012578	2.31667	0.563333	2.03531	7.1316e-06
	Chr04	geneMaker00012584	0.206667	1.41667	-2.65463	0.000841114
	Chr04	geneMaker00012603	16.98	6.58667	1.36176	0.000558644
	Chr04	geneMaker00012634	3.10333	1.26667	1.2785	0.00308004
	Chr04	geneMaker00012638	9.18333	2.61333	1.79894	2.18816e-05
	Chr04	geneMaker00012668	6.24667	2.19667	1.50149	0.00025728
	Chr04	geneMaker00012675	8.57333	1.56667	2.34741	0.000114882
	Chr04	geneMaker00012688	17.2433	0.996667	4.09902	5.64372e-19
	Chr04	geneMaker00012702	0.87	0.25	1.76894	0.000145705
	Chr04	geneMaker00012712	0.166667	0	4.22695	0.00331355
	Chr04	geneMaker00012716	0.806667	0.14	2.44566	3.03462e-05
	Chr04	geneMaker00012718	4.06333	0.82	2.28145	7.56974e-07
	Chr04	geneMaker00012751	0.166667	0	4.9784	0.000171894
	Chr04	geneMaker00012777	1.99667	5.68667	-1.50683	0.000227792
	Chr04	geneMaker00012816	30.3533	10.71	1.49578	0.000121898
	Chr04	geneMaker00012826	1.51667	0.46	1.70017	0.0019915
	Chr04	geneMaker00012827	8.15667	2.8	1.53392	0.000130544
	Chr04	geneMaker00012856	2.85	0.1	4.5247	1.49275e-09
	Chr04	geneMaker00012862	15.1833	39.43	-1.37906	0.00034228
	Chr04	geneMaker00012875	0.61	0.0933333	2.58213	3.11985e-05
	Chr04	geneMaker00012884	1.54667	0.0566667	4.47899	2.48867e-09
	Chr04	geneMaker00012892	36.7433	77.8333	-1.08554	0.00412226
	Chr04	geneMaker00012903	7.27667	3.09	1.23172	0.00186059
	Chr04	geneMaker00012907	1.6	0.576667	1.45904	0.00103526
	Chr04	geneMaker00012917	1.27	0.513333	1.30442	0.00167202
	Chr04	geneMaker00012938	89.31	29.6833	1.58613	3.47601e-05
	Chr08	geneMaker00012962	0.436667	0.07	2.61571	2.29117e-05
	Chr08	geneMaker00012964	18.4433	3.80667	2.26744	2.44189e-08
	Chr08	geneMaker00012967	1.05	0.133333	2.79534	0.00150051
	Chr08	geneMaker00013007	0.166667	0	4.9725	0.00017559
	Chr08	geneMaker00013034	18.12	79.6767	-2.1391	4.36145e-08
	Chr08	geneMaker00013036	5.1	1.86333	1.43634	0.00175936
	Chr08	geneMaker00013048	4.58	0.383333	3.56433	6.01404e-14
	Chr08	geneMaker00013089	14.1367	4.61333	1.60863	8.87366e-05
	Chr08	geneMaker00013102	4.79333	1.7	1.48855	0.000238876
	Chr08	geneMaker00013110	86.0767	26.5333	1.69436	1.07116e-05
	Chr08	geneMaker00013115	0.303333	0.0366667	2.86928	0.00101268
	Chr08	geneMaker00013134	355.74	101.467	1.79778	3.15283e-06
	Chr08	geneMaker00013153	2.45667	0.926667	1.399	0.00223333
	Chr08	geneMaker00013154	90.6833	39.2333	1.20352	0.00155385
	Chr08	geneMaker00013161	2.63667	0.153333	4.07105	1.24015e-13
	Chr08	geneMaker00013167	0.1	0	4.72352	0.000535764
	Chr08	geneMaker00013172	1.57333	0.0766667	3.88064	4.55668e-05
	Chr08	geneMaker00013176	2.28333	0.386667	2.53209	1.84816e-07
	Chr08	geneMaker00013179	4.74	1.51	1.64454	4.69472e-05
	Chr08	geneMaker00013180	0.75	0.0466667	3.77967	1.18557e-07
	Chr08	geneMaker00013189	51.2333	17.39	1.54908	6.77596e-05
	Chr08	geneMaker00013195	4.8	1.18667	2.00895	1.58022e-06
	Chr08	geneMaker00013201	27.02	10.7767	1.3189	0.000702665
	Chr08	geneMaker00013203	1.96667	0.663333	1.55148	0.000739672
	Chr08	geneMaker00013214	4.48333	1.10667	1.9851	4.31727e-05
	Chr08	geneMaker00013233	3.74	0.323333	3.4788	3.43363e-09
	Chr08	geneMaker00013236	2.37667	0.47	2.30077	1.15856e-06
	Chr08	geneMaker00013248	1.03333	0	6.31055	2.5399e-08
	Chr08	geneMaker00013266	1.86667	0.493333	1.90149	0.000105207
	Chr08	geneMaker00013275	1.37	0.0833333	3.98398	3.17517e-10
	Chr08	geneMaker00013314	13.1167	1.51333	3.09786	1.39874e-12
	Chr08	geneMaker00013318	4.45333	0	4.41531	0.00176068
	Chr08	geneMaker00013338	1.74	0.406667	2.07925	6.90513e-06
	Chr08	geneMaker00013340	13.81	5.83333	1.23739	0.00159732
	Chr08	geneMaker00013355	167.447	56.34	1.55131	6.21955e-05
	Chr08	geneMaker00013379	0.773333	0	4.25196	0.00312438
	Chr08	geneMaker00013381	14.1433	0.443333	4.73524	1.32907e-10
	Chr08	geneMaker00013384	0.936667	0	4.97068	0.000176753
	Chr08	geneMaker00013385	18.6133	7.30333	1.32211	0.00243492
	Chr08	geneMaker00013425	5.87333	1.86333	1.64903	6.81646e-05
	Chr08	geneMaker00013426	1.08	0	4.58518	0.000943149
	Chr08	geneMaker00013443	46.1367	12.5267	1.87848	1.21923e-06
	Chr08	geneMaker00013463	6.74667	1.04667	2.68316	9.53296e-11
	Chr08	geneMaker00013466	1.59333	0.28	2.49488	1.77096e-06
	Chr08	geneMaker00013491	16.9233	4.60333	1.87169	2.36446e-06
	Chr08	geneMaker00013501	11.73	0.58	4.3346	8.03577e-22
	Chr08	geneMaker00013503	3.6	0.713333	2.29731	1.17129e-06
	Chr08	geneMaker00013515	0.59	0	5.94246	4.93617e-07
	Chr08	geneMaker00013518	2.80333	0.83	1.73557	0.000548137
	Chr08	geneMaker00013523	49.7567	19.72	1.33068	0.000511558
	Chr08	geneMaker00013560	6.54667	2.08667	1.63837	0.000183002
	Chr08	geneMaker00013562	3.43333	0.696667	2.28817	7.87358e-08
	Chr08	geneMaker00013564	3.90333	1.18333	1.71701	0.000139423
	Chr08	geneMaker00013582	1.02	0.296667	1.77337	0.000281946
	Chr08	geneMaker00013592	0.39	0.03	3.2118	0.00178723
	Chr08	geneMaker00013593	1.29333	0.43	1.5855	0.00169061
	Chr08	geneMaker00013598	12.6933	1.52333	3.04166	6.93306e-12
	Chr08	geneMaker00013613	2.46667	6.92667	-1.48654	0.000307642
	Chr08	geneMaker00013620	0.91	0.253333	1.84459	9.2202e-05
	Chr08	geneMaker00013651	2.31	13.9467	-2.59168	3.29562e-10
	Chr08	geneMaker00013679	130.64	377.997	-1.53775	5.59555e-05
	Chr08	geneMaker00013688	0.5	1.71	-1.77623	0.000640638
	Chr08	geneMaker00013691	7.88333	1.63667	2.25306	1.11486e-07
	Chr08	geneMaker00013701	0.583333	0.12	2.27109	0.000343914
	Chr08	geneMaker00013702	3.83	1.19667	1.67239	4.40415e-05
	Chr08	geneMaker00013734	3.04	0.826667	1.82568	0.00390897
	Chr08	geneMaker00013741	11.8767	5.07333	1.22486	0.00158681
	Chr08	geneMaker00013756	4.83	0.496667	3.18927	2.70741e-07
	Chr08	geneMaker00013758	4.42667	0	7.14829	5.37128e-12
	Chr08	geneMaker00013777	1.58	0.0666667	4.49072	1.44322e-13
	Chr08	geneMaker00013807	2.39	0.64	1.89317	2.15907e-05
	Chr08	geneMaker00013816	7.86667	1.72	2.1877	1.7804e-07
	Chr08	geneMaker00013825	54.8	20.6067	1.40678	0.000235771
	Chr08	geneMaker00013833	62.3433	9.92333	2.6432	4.67537e-11
	Chr08	geneMaker00013847	0.66	0	6.26254	3.83193e-08
	Chr08	geneMaker00013853	103.63	27.5967	1.90135	1.07408e-06
	Chr08	geneMaker00013865	1.46667	0.38	1.93821	3.45983e-05
	Chr08	geneMaker00013895	26.9767	6.63667	2.00427	2.41316e-06
	Chr08	geneMaker00013911	0.85	0.116667	2.84519	5.00803e-08
	Chr08	geneMaker00013913	0.796667	0.153333	2.35423	0.000183298
	Chr08	geneMaker00013922	3.21667	0	8.24802	2.05268e-18
	Chr08	geneMaker00013926	3.28667	1.03333	1.66255	0.000116669
	Chr08	geneMaker00013940	2.90667	0.32	3.16908	6.41042e-11
	Chr08	geneMaker00013956	1.08333	0	6.97477	3.76485e-11
	Chr08	geneMaker00013970	1.53333	0.3	2.31313	2.6065e-06
	Chr08	geneMaker00013987	12.89	3.77667	1.76324	8.62598e-06
	Chr08	geneMaker00013989	0.0866667	0	4.25196	0.00312438
	Chr08	geneMaker00014004	0.433333	0.05	2.88376	0.000950387
	Chr08	geneMaker00014030	64.4833	19.26	1.73276	1.07327e-05
	Chr08	geneMaker00014034	0.11	0	4.24401	0.00318326
	Chr08	geneMaker00014036	6.28667	1.36333	2.16493	9.96201e-06
	Chr08	geneMaker00014047	2.37667	0.936667	1.34425	0.00321522
	Chr08	geneMaker00014052	2.81667	0.63	2.14575	1.74944e-06
	Chr08	geneMaker00014053	15.2833	6.00667	1.3438	0.000524292
	Chr08	geneMaker00014066	1.42333	0	4.41611	0.00175688
	Chr08	geneMaker00014072	6.68	1.8	1.87873	1.46048e-05
	Chr08	geneMaker00014088	24.01	10.7867	1.15253	0.00240367
	Chr08	geneMaker00014100	1.08667	0.233333	2.213	8.57027e-06
	Chr08	geneMaker00014104	0.58	0.153333	1.84115	0.00361111
	Chr08	geneMaker00014127	5.63	2.01	1.47612	0.000548086
	Chr08	geneMaker00014133	9.92333	4.29333	1.20252	0.00218168
	Chr08	geneMaker00014140	1.41667	0.37	1.91248	6.02049e-05
	Chr08	geneMaker00014145	6.24333	1.31	2.245	4.65427e-08
	Chr08	geneMaker00014149	0.416667	0.0266667	3.51233	0.000407484
	Chr08	geneMaker00014151	1.07	3.61333	-1.74339	3.80102e-05
	Chr15	geneMaker00014170	8.39333	1.86	2.08255	0.000782285
	Chr15	geneMaker00014188	6.29333	2.17333	1.52167	0.000662078
	Chr15	geneMaker00014192	3.90333	1.47333	1.40155	0.000447989
	Chr15	geneMaker00014199	0.186667	0	4.23443	0.00325595
	Chr15	geneMaker00014238	3.18	0.233333	3.7419	8.57058e-15
	Chr15	geneMaker00014243	11.3	3.88	1.53366	0.000182035
	Chr15	geneMaker00014251	46.5967	107.417	-1.20765	0.00143723
	Chr15	geneMaker00014271	0.78	0.23	1.75611	0.000526046
	Chr15	geneMaker00014282	0.396667	0.0366667	3.10448	0.00287675
	Chr15	geneMaker00014287	21.5733	9.12	1.23902	0.00125329
	Chr15	geneMaker00014288	37.1567	7.35	2.33367	4.79556e-09
	Chr15	geneMaker00014293	107.437	10.0933	3.40796	1.30319e-16
	Chr15	geneMaker00014328	12.4533	1.76667	2.80235	3.8603e-10
	Chr15	geneMaker00014351	0.94	0.216667	2.06617	0.00217501
	Chr15	geneMaker00014356	13.5133	4.74333	1.49364	0.000470808
	Chr15	geneMaker00014366	11.6267	4.08	1.50516	0.000124621
	Chr15	geneMaker00014374	1.65333	0.38	2.10109	0.000224065
	Chr15	geneMaker00014375	0.826667	0.14	2.53925	2.33304e-05
	Chr15	geneMaker00014391	5.03	1.50333	1.73508	2.44166e-05
	Chr15	geneMaker00014395	4.50333	0.563333	2.96494	1.1892e-08
	Chr15	geneMaker00014397	13.9067	3.05	2.16882	1.24091e-06
	Chr15	geneMaker00014401	18.3367	6.58667	1.46194	0.000375416
	Chr15	geneMaker00014410	2.50333	0.11	4.30161	1.60591e-08
	Chr15	geneMaker00014433	0.17	0	4.42912	0.0016981
	Chr15	geneMaker00014436	63.6767	21.1433	1.58659	3.7357e-05
	Chr15	geneMaker00014438	6.92667	31.2767	-2.20454	2.15025e-06
	Chr15	geneMaker00014449	1.47333	0	5.53905	7.86978e-06
	Chr15	geneMaker00014482	12.58	3.8	1.72165	1.40568e-05
	Chr10	geneMaker00014531	4.87333	1.79667	1.43509	0.000867708
	Chr10	geneMaker00014535	1.27333	0.19	2.69126	1.21387e-05
	Chr10	geneMaker00014553	0	1.57333	-4.80652	0.000328925
	Chr10	geneMaker00014556	38.0933	17.66	1.10174	0.00410897
	Chr10	geneMaker00014561	2.90333	1.15667	1.3173	0.00125409
	Chr10	geneMaker00014585	0.723333	0.07	3.24964	1.47357e-07
	Chr10	geneMaker00014627	2.18333	0.663333	1.70797	0.000216502
	Chr10	geneMaker00014636	10.9167	28.29	-1.37875	0.000375116
	Chr10	geneMaker00014684	1.78	0.103333	4.0051	8.83744e-10
	Chr10	geneMaker00014734	74.4133	28.4167	1.38441	0.000288517
	Chr10	geneMaker00014742	79.2567	30.5133	1.37169	0.000330546
	Chr10	geneMaker00014745	1.05333	0.373333	1.5011	0.00188897
	Chr10	geneMaker00014766	2.01667	0	6.67477	8.53678e-10
	Chr10	geneMaker00014773	0.21	0.0433333	2.22527	0.00154809
	Chr10	geneMaker00014785	6.28667	2.30333	1.44369	0.000359514
	Chr10	geneMaker00014795	7.9	26.5767	-1.75923	2.90415e-05
	Chr10	geneMaker00014810	2.90667	0.79	1.84846	0.0018458
	Chr10	geneMaker00014824	6.59333	2.84333	1.20788	0.00208395
	Chr10	geneMaker00014854	0.73	0.12	2.56884	0.000165624
	Chr10	geneMaker00014877	4.46667	0.366667	3.59419	3.79113e-13
	Chr10	geneMaker00014883	5.90667	1.72	1.77653	1.71433e-05
	Chr10	geneMaker00014901	56.1567	132.223	-1.24079	0.00109005
	Chr10	geneMaker00014907	1.12667	0.166667	2.71671	4.70555e-06
	Chr10	geneMaker00014921	3.97	1.37333	1.51726	0.000514014
	Chr10	geneMaker00014936	7.01667	2.71	1.37029	0.000409425
	Chr10	geneMaker00014953	4.78333	1.60333	1.56687	0.000557346
	Chr10	geneMaker00014971	6.83667	1.89667	1.83564	1.68849e-05
	Chr10	geneMaker00014984	0.313333	1.53333	-2.22057	0.00347195
	Chr10	geneMaker00014987	6.19	2.26667	1.44253	0.000345386
	Chr10	geneMaker00015045	59.5467	26.63	1.15334	0.00256743
	Chr10	geneMaker00015056	46.95	19.1967	1.28551	0.000780642
	Chr10	geneMaker00015107	10.9733	24.2233	-1.14362	0.00273151
	Chr10	geneMaker00015112	0.623333	0.0566667	3.28877	8.3244e-05
	Chr10	geneMaker00015119	10.8233	53.52	-2.30891	7.01622e-09
	Chr10	geneMaker00015159	0.76	0.0733333	3.33502	1.8212e-08
	Chr10	geneMaker00015173	2.49333	0.653333	1.91853	9.64234e-06
	Chr10	geneMaker00015192	4.84667	1.76	1.44273	0.00111827
	Chr16	geneMaker00015204	2.77667	6.3	-1.18578	0.00300574
	Chr16	geneMaker00015213	9.64	0.783333	3.60307	4.27657e-15
	Chr16	geneMaker00015235	0.953333	0.116667	2.95284	2.64301e-05
	Chr16	geneMaker00015262	95.33	36.1667	1.39477	0.000253507
	Chr16	geneMaker00015275	46.0167	19.8033	1.21226	0.00150239
	Chr16	geneMaker00015278	1.66	0.63	1.38425	0.00190005
	Chr16	geneMaker00015295	33.7733	14.8267	1.17751	0.00244574
	Chr16	geneMaker00015302	1.22667	2.72	-1.14742	0.00405062
	Chr16	geneMaker00015349	9.20667	1.97667	2.20081	5.53429e-07
	Chr16	geneMaker00015354	4.67	2.00333	1.21832	0.00179921
	Chr16	geneMaker00015369	3.33667	0.676667	2.26185	5.34554e-06
	Chr16	geneMaker00015382	0.816667	0.25	1.66465	0.0021402
	Chr16	geneMaker00015384	8.86	3.45	1.35933	0.000638218
	Chr16	geneMaker00015398	7.11	1.11667	2.66051	3.64353e-10
	Chr16	geneMaker00015401	11	4.1	1.41949	0.000347992
	Chr16	geneMaker00015411	3.85667	1.13333	1.75888	5.57573e-05
	Chr16	geneMaker00015412	0.116667	0	4.99655	0.000156116
	Chr16	geneMaker00015445	3.69333	1.54	1.25288	0.0032003
	Chr16	geneMaker00015459	83.9567	21.3233	1.96954	4.67172e-07
	Chr16	geneMaker00015463	36.2233	16.1867	1.15788	0.00243479
	Chr16	geneMaker00015470	1.79	0.763333	1.22668	0.00425819
	Chr16	geneMaker00015489	19.94	2.26333	3.128	1.42283e-12
	Chr16	geneMaker00015499	1.27333	0.373333	1.74243	0.00150284
	Chr16	geneMaker00015503	3.60333	0.306667	3.47677	4.6476e-10
	Chr16	geneMaker00015514	1.19333	0.04	4.74838	1.12445e-10
	Chr16	geneMaker00015517	3.17333	0.05	5.47044	2.1444e-11
	Chr16	geneMaker00015530	6.29	0.246667	4.62562	3.85572e-16
	Chr16	geneMaker00015539	9.22	3.09333	1.5655	0.00014206
	Chr16	geneMaker00015556	14.9567	6.15667	1.27576	0.00101379
	Chr16	geneMaker00015561	5.86	0.72	2.93058	3.20782e-05
	Chr16	geneMaker00015565	6.03	2.33333	1.36331	0.00125701
	Chr16	geneMaker00015569	0.37	0	4.58081	0.000955039
	Chr16	geneMaker00015576	16.2533	1.10667	3.85469	1.31637e-16
	Chr16	geneMaker00015584	40.0867	4.85	3.04345	8.09453e-14
	Chr16	geneMaker00015588	0.196667	0	4.23318	0.00326536
	Chr16	geneMaker00015591	16.0933	6.67333	1.26837	0.000942715
	Chr16	geneMaker00015600	3.77667	0.436667	3.06429	1.70788e-08
	Chr16	geneMaker00015611	1.48333	0.44	1.74496	0.00102192
	Chr16	geneMaker00015638	2.06	0.373333	2.45674	4.60636e-08
	Chr16	geneMaker00015675	3.12	9.65333	-1.63148	8.61467e-05
	Chr16	geneMaker00015697	102.21	291.79	-1.51777	6.90804e-05
	Chr16	geneMaker00015702	3.45	0.806667	2.08566	1.10342e-06
	Chr16	geneMaker00015719	3.91	1.04333	1.8899	1.22075e-05
	Chr16	geneMaker00015739	9.37333	24.74	-1.40238	0.000262845
	Chr16	geneMaker00015744	1.53	0.33	2.18578	2.11182e-05
	Chr16	geneMaker00015754	76.15	32.48	1.20838	0.00184656
	Chr16	geneMaker00015758	11.72	3.68667	1.66556	2.06765e-05
	Chr16	geneMaker00015768	7.25	2.26333	1.66482	9.36172e-05
	Chr16	geneMaker00015776	32.39	10.5233	1.61732	3.19067e-05
	Chr16	geneMaker00015779	163.167	26.85	2.60046	5.56514e-11
	Chr16	geneMaker00015783	8.18	62.5567	-2.94345	2.29371e-12
	Chr16	geneMaker00015814	2.99667	1.01667	1.5628	0.00149094
	Chr16	geneMaker00015830	47.1933	17.4433	1.4317	0.000200868
	Chr16	geneMaker00015836	47.2867	11.4467	2.04106	1.99265e-07
	Chr16	geneMaker00015837	14.34	6.51333	1.1312	0.00390994
	Chr16	geneMaker00015849	2.71	0.813333	1.72743	6.24591e-05
	Chr16	geneMaker00015855	1.49	0.183333	2.80401	0.0014471
	Chr16	geneMaker00015858	6.86	2.20667	1.63068	5.24117e-05
	Chr16	geneMaker00015862	6.57	2.87	1.19521	0.0032909
	Chr16	geneMaker00015865	5.74333	2.10333	1.44161	0.00116101
	Chr16	geneMaker00015871	0.673333	0.22	1.62595	0.000571236
	Chr16	geneMaker00015905	2.21	0.356667	2.60006	1.04355e-07
	Chr16	geneMaker00015906	9.64333	3.96333	1.27539	0.00144086
	Chr16	geneMaker00015907	35.2367	6.26667	2.48749	4.14033e-10
	Chr16	geneMaker00015915	1.67	0.63	1.3991	0.00224239
	Chr16	geneMaker00015920	0.28	0	4.48462	0.00141069
	Chr16	geneMaker00015926	0	4.77333	-4.53083	0.00101694
	Chr16	geneMaker00015928	4.36667	1.77667	1.28403	0.00393562
	Chr16	geneMaker00015929	2.89667	0.38	2.91163	2.13896e-09
	Chr16	geneMaker00015938	8.12	0.383333	4.39523	2.42239e-21
	Chr16	geneMaker00015950	950.907	247.713	1.9325	5.55069e-07
	Chr11	geneMaker00015996	3.81667	0.573333	2.70629	2.41596e-07
	Chr15	geneMaker00016015	0.266667	0.0133333	4.06774	1.28496e-05
	Chr15	geneMaker00016058	4.37	1.24667	1.80576	8.38306e-06
	Chr15	geneMaker00016098	34.0633	10.1933	1.73214	1.23716e-05
	Chr15	geneMaker00016118	2.3	0.106667	4.38489	6.62387e-13
	Chr15	geneMaker00016135	0.32	0	4.57764	0.000963763
	Chr15	geneMaker00016173	1.84333	0	6.71532	5.75483e-10
	Chr15	geneMaker00016207	6.19333	1.74667	1.82187	1.17353e-05
	Chr15	geneMaker00016211	22.4233	4.35667	2.35792	4.64165e-09
	Chr15	geneMaker00016235	18.4333	8.23667	1.15993	0.00231769
	Chr01	geneMaker00016246	0.926667	0.266667	1.80833	0.000116316
	Chr01	geneMaker00016251	20.1333	4.03	2.31361	1.73966e-08
	Chr01	geneMaker00016269	5.07	1.88333	1.42057	0.000604512
	Chr01	geneMaker00016291	0.323333	0	5.18774	5.96602e-05
	Chr01	geneMaker00016293	6.65333	1.17667	2.48362	1.76056e-08
	Chr01	geneMaker00016295	6.60333	73.7067	-3.48163	5.18998e-17
	Chr01	geneMaker00016319	2.75333	0.2	3.74216	6.1385e-14
	Chr01	geneMaker00016321	0.366667	0	4.42463	0.00171811
	Chr01	geneMaker00016331	1.97667	0.46	2.02246	0.00281887
	Chr01	geneMaker00016350	230.587	17.8433	3.67764	4.13438e-17
	Chr01	geneMaker00016359	0.22	0.0266667	2.8406	0.0011751
	Chr01	geneMaker00016362	5.52	1.56667	1.80756	5.09141e-05
	Chr01	geneMaker00016365	4.87	1.59667	1.58227	0.000682876
	Chr01	geneMaker00016370	1.97333	0.406667	2.26933	1.80338e-06
	Chr01	geneMaker00016386	2.75	0.683333	1.99746	6.82521e-06
	Chr01	geneMaker00016402	0.273333	0	4.58355	0.00094742
	Chr01	geneMaker00016407	65.72	314.923	-2.26376	6.93697e-09
	Chr01	geneMaker00016418	462.593	161.82	1.49476	9.43992e-05
	Chr01	geneMaker00016421	0.74	0.12	2.57729	1.45113e-06
	Chr01	geneMaker00016451	32.2367	10.78	1.56927	6.74935e-05
	Chr01	geneMaker00016456	8.45333	0.503333	4.05734	5.20895e-18
	Chr01	geneMaker00016468	77.73	12.6167	2.61449	7.90865e-11
	Chr01	geneMaker00016534	3.74333	1.65333	1.17577	0.00362893
	Chr01	geneMaker00016536	45.78	101.063	-1.15608	0.00256355
	Chr01	geneMaker00016538	19.03	8.70333	1.12545	0.00322705
	Chr01	geneMaker00016555	1481.58	4061.31	-1.61042	3.50847e-05
	Chr01	geneMaker00016574	3.70333	1.14333	1.68825	0.000203622
	Chr01	geneMaker00016587	4.13333	0.636667	2.68365	8.2153e-09
	Chr01	geneMaker00016593	3.83	10.7367	-1.47238	0.00140221
	Chr01	geneMaker00016649	1.06333	0.16	2.73254	1.16832e-06
	Chr01	geneMaker00016664	1.30333	0.433333	1.55281	0.00240925
	Chr01	geneMaker00016672	42.6933	14.96	1.50862	9.03787e-05
	Chr01	geneMaker00016675	6.31	1.81667	1.74688	0.000749788
	Chr01	geneMaker00016687	8.31333	0.97	3.08782	2.13624e-12
	Chr01	geneMaker00016700	0.89	0.123333	2.72009	0.000518677
	Chr01	geneMaker00016707	5.61333	0.17	4.95519	1.8915e-18
	Chr01	geneMaker00016713	2.29667	0.866667	1.40311	0.000635565
	Chr01	geneMaker00016725	7.45667	2.73	1.43447	0.00100914
	Chr01	geneMaker00016743	4.08	56.4667	-3.43781	0.000631133
	Chr01	geneMaker00016767	2.16	0.363333	2.52593	8.9739e-06
	Chr01	geneMaker00016776	1.41667	0.47	1.58598	0.000353089
	Chr01	geneMaker00016777	136.367	312.89	-1.20555	0.00146709
	Chr01	geneMaker00016791	5.09667	2.18333	1.2165	0.00240898
	Chr01	geneMaker00016838	1.88	7.02667	-1.8966	6.21898e-06
	Chr01	geneMaker00016848	8.35	3.84333	1.11816	0.00361987
	Chr01	geneMaker00016852	2.86	1.06333	1.42328	0.000922122
	Chr01	geneMaker00016856	0.42	0.0133333	4.4481	7.06575e-07
	Chr01	geneMaker00016857	2.06333	0.31	2.69002	1.04298e-07
	Chr01	geneMaker00016865	1.31667	0.416667	1.64997	0.000438593
	Chr01	geneMaker00016880	10.95	4.37667	1.3201	0.000620545
	Chr01	geneMaker00016916	1.27333	0.4	1.62327	0.00210804
	Chr01	geneMaker00016935	260.257	76.0967	1.7594	5.56779e-06
	Chr01	geneMaker00016942	6.93	2.94333	1.23044	0.00210573
	Chr01	geneMaker00016998	9.36333	0	5.18883	5.94012e-05
	Chr01	geneMaker00017002	3.39	0.763333	2.13613	1.67481e-06
	Chr01	geneMaker00017050	0.83	0.0833333	3.26321	1.9908e-06
	Chr01	geneMaker00017064	8.29333	2.87333	1.52507	0.000129693
	Chr01	geneMaker00017086	55.9967	121.587	-1.12284	0.00305127
	Chr01	geneMaker00017101	7.29	19.4833	-1.45387	0.00208072
	Chr01	geneMaker00017117	4.25333	0.866667	2.24712	6.93502e-06
	Chr01	geneMaker00017121	3.72333	1.18	1.65243	6.8293e-05
	Chr01	geneMaker00017123	12.2233	4.61667	1.4029	0.000287336
	Chr01	geneMaker00017124	75.3933	30.8067	1.28474	0.000776216
	Chr01	geneMaker00017184	0.293333	0.0633333	2.21146	0.00051251
	Chr01	geneMaker00017197	4.68	1.26	1.88463	8.50647e-06
	Chr01	geneMaker00017234	3.78333	0.183333	4.28223	7.37096e-14
	Chr01	geneMaker00017250	14.25	6.24667	1.18855	0.00182939
	Chr01	geneMaker00017298	1.72	0.453333	1.91222	0.000107713
	Chr01	geneMaker00017299	12.7567	2.41333	2.39465	2.89192e-09
	Chr01	geneMaker00017342	1.14667	0.26	2.12934	5.63242e-05
	Chr01	geneMaker00017348	19.8067	9.09333	1.11907	0.00367063
	Chr01	geneMaker00017359	128.753	37.5067	1.77454	4.15155e-06
	Chr17	geneMaker00017410	7	1.41667	2.29815	2.19078e-08
	Chr17	geneMaker00017439	0.343333	0	5.37116	2.15327e-05
	Chr17	geneMaker00017449	4.22333	9.63667	-1.19404	0.0030027
	Chr17	geneMaker00017459	0.11	0	4.43973	0.00165128
	Chr17	geneMaker00017466	1.22333	0.1	3.58483	3.09522e-10
	Chr17	geneMaker00017474	0.953333	0.323333	1.53867	0.0014376
	Chr17	geneMaker00017480	4.84667	0.953333	2.34311	1.02827e-07
	Chr17	geneMaker00017485	4.70333	0.796667	2.55308	4.41447e-09
	Chr17	geneMaker00017486	0.4	0	4.98136	0.00017007
	Chr17	geneMaker00017487	0.623333	0.126667	2.28585	0.000220186
	Chr12	geneMaker00017524	1.81667	0.536667	1.75386	0.000271536
	Chr12	geneMaker00017537	1.58	0.213333	2.78238	1.24646e-05
	Chr12	geneMaker00017541	1.23333	0.0633333	3.90025	4.11284e-05
	Chr12	geneMaker00017542	2.85667	0.806667	1.81139	6.13814e-05
	Chr12	geneMaker00017547	0.323333	0	5.63439	4.39586e-06
	Chr12	geneMaker00017583	2.38	0.263333	3.13977	5.51811e-10
	Chr12	geneMaker00017619	30.5467	8.22667	1.81166	0.00065271
	Chr12	geneMaker00017645	5.61333	0	8.32895	5.79615e-19
	Chr12	geneMaker00017652	12.5067	5.70667	1.12676	0.00375542
	Chr12	geneMaker00017660	0.433333	0.0266667	3.59047	0.000263617
	Chr12	geneMaker00017693	20.98	8.45667	1.30779	0.000686022
	Chr12	geneMaker00017706	1.9	0.276667	2.73302	2.09256e-06
	Chr12	geneMaker00017709	13.5067	3.83333	1.7494	0.00118604
	Chr12	geneMaker00017742	30.38	9.7	1.62854	9.95915e-05
	Chr12	geneMaker00017773	22.9033	10.3433	1.14257	0.00298744
	Chr12	geneMaker00017798	6.25333	20.05	-1.68329	1.7972e-05
	Chr17	geneMaker00017824	34.7033	123.233	-1.86288	2.60852e-06
	Chr17	geneMaker00017827	0	2.17667	-4.31398	0.00227359
	Chr17	geneMaker00017834	0.32	0	4.23651	0.00324001
	Chr17	geneMaker00017837	5.35333	1.04333	2.34563	4.34983e-06
	Chr17	geneMaker00017868	17.22	5.46	1.65287	2.39575e-05
	Chr17	geneMaker00017886	4.07	1.10667	1.87408	7.22399e-06
	Chr17	geneMaker00017887	0.92	0.0566667	3.80801	1.70203e-06
	Chr17	geneMaker00017889	4.59333	11.2967	-1.30019	0.000858209
	Chr17	geneMaker00017899	102.237	243.85	-1.26344	0.000884038
	Chr17	geneMaker00017901	0.696667	0.263333	1.37855	0.00337097
	Chr17	geneMaker00017906	3.56333	0.183333	4.22418	8.79261e-13
	Chr17	geneMaker00017909	1.52	0.316667	2.22898	9.31148e-07
	Chr17	geneMaker00017912	128.693	479.143	-1.92712	7.05741e-07
	Chr17	geneMaker00017914	5.14	1.85667	1.46759	0.00028659
	Chr17	geneMaker00017922	4.05667	1.78	1.18522	0.00282948
	Chr17	geneMaker00017926	0.226667	0	4.72278	0.000537057
	Chr17	geneMaker00017936	1.25	0.353333	1.8012	0.000253913
	Chr17	geneMaker00017946	5.96	2.58	1.199	0.00386393
	Chr17	geneMaker00017959	0.513333	0.1	2.27872	0.00234499
	Chr17	geneMaker00017995	0.153333	0	4.8455	0.00031298
	Chr17	geneMaker00018011	0.49	0	4.5955	0.00091543
	Chr17	geneMaker00018014	3.69667	0.283333	3.67325	1.17963e-09
	Chr17	geneMaker00018025	0.0466667	0.383333	-2.85225	0.00122804
	Chr17	geneMaker00018044	5.85	1.64333	1.82438	1.01492e-05
	Chr17	geneMaker00018065	58.8467	25.2967	1.20341	0.00190435
	Chr17	geneMaker00018074	0.393333	0.0333333	3.23803	0.000117432
	Chr17	geneMaker00018095	3.37	0.776667	2.07028	0.00212948
	Chr17	geneMaker00018098	8.87	3.93333	1.16849	0.00280152
	Chr17	geneMaker00018119	61.5833	16.6933	1.87926	1.46645e-06
	Chr17	geneMaker00018126	0.726667	0.22	1.6962	0.000838938
	Chr17	geneMaker00018139	17.6733	3.92667	2.16332	7.84829e-08
	Chr17	geneMaker00018152	0.35	0.0366667	2.96131	0.000621428
	Chr17	geneMaker00018165	1.84667	0	6.38652	1.27441e-08
	Chr17	geneMaker00018205	6.01667	2.62333	1.19496	0.00277101
	Chr17	geneMaker00018206	3.79333	0.473333	2.98704	1.41581e-09
	Chr17	geneMaker00018220	9.40333	3.92	1.25697	0.00141358
	Chr17	geneMaker00018226	5.20667	2.34	1.15303	0.00338486
	Chr11	geneMaker00018274	9.82667	0.736667	3.7277	7.78415e-15
	Chr11	geneMaker00018305	1.69333	6.34667	-1.90033	5.23098e-06
	Chr11	geneMaker00018314	6.87667	2.13667	1.6813	3.32483e-05
	Chr11	geneMaker00018326	0.906667	0.04	4.07053	1.26419e-05
	Chr11	geneMaker00018339	0.36	0.0433333	2.92367	0.000137568
	Chr11	geneMaker00018343	357.323	784.27	-1.14185	0.00250293
	Chr11	geneMaker00018376	0.466667	0.14	1.70711	0.00282924
	Chr11	geneMaker00018377	3.81	0	5.82414	1.17733e-06
	Chr11	geneMaker00018387	57.7267	12.02	2.25646	1.4828e-08
	Chr11	geneMaker00018417	12.25	4.65667	1.39249	0.000385033
	Chr11	geneMaker00018434	191.887	73.5667	1.37728	0.000295404
	Chr11	geneMaker00018465	0.99	0.233333	2.04353	0.000348441
	Chr11	geneMaker00018467	10.4133	1.75333	2.56031	4.09889e-09
	Chr11	geneMaker00018501	3.49	1.06667	1.70379	4.67816e-05
	Chr11	geneMaker00018522	0.853333	0.0933333	3.076	4.73757e-05
	Chr11	geneMaker00018538	196.42	71.7567	1.44144	0.000164308
	Chr11	geneMaker00018544	0.646667	0.163333	1.94877	0.00014643
	Chr11	geneMaker00018551	1.11667	0.22	2.3432	1.53715e-06
	Chr11	geneMaker00018584	3.43	0.853333	1.99638	3.17399e-06
	Chr11	geneMaker00018590	10.3833	2.80333	1.86173	6.08135e-05
	Chr11	geneMaker00018596	1.37333	0.406667	1.73361	0.000249867
	Chr11	geneMaker00018608	0.373333	0.0566667	2.66112	0.000223395
	Chr11	geneMaker00018619	65.2333	24.0333	1.43503	0.000187761
	Chr11	geneMaker00018621	0.81	0.216667	1.86838	0.000211936
	Chr11	geneMaker00018634	0.483333	0.0233333	4.00675	1.96248e-05
	Chr11	geneMaker00018639	1.45	9.44667	-2.69556	1.97801e-09
	Chr11	geneMaker00018640	15.9367	6.96667	1.18763	0.00211484
	Chr11	geneMaker00018663	1.95	0.64	1.59714	0.000319842
	Chr11	geneMaker00018668	2.68333	0.516667	2.34727	4.46909e-07
	Chr11	geneMaker00018691	9.25333	3.57	1.36857	0.00063593
	Chr11	geneMaker00018710	1.68	0.443333	1.88003	0.000694811
	Chr18	geneMaker00018733	0.686667	0	4.72809	0.000528052
	Chr18	geneMaker00018739	2.34333	0.85	1.45802	0.00108017
	Chr18	geneMaker00018749	3.62	0.803333	2.12637	9.92654e-05
	Chr18	geneMaker00018797	398.8	171.243	1.21184	0.00137348
	Chr18	geneMaker00018810	2.39333	0.916667	1.37354	0.00233397
	Chr18	geneMaker00018814	1.87333	0.196667	3.25557	7.09429e-09
	Chr18	geneMaker00018820	22.1067	9.97	1.14462	0.00338102
	Chr18	geneMaker00018824	0.403333	0	5.46422	1.25548e-05
	Chr18	geneMaker00018833	41.7533	106.303	-1.35911	0.000385439
	Chr18	geneMaker00018840	1.20333	0.353333	1.73926	0.00188151
	Chr18	geneMaker00018847	1.40667	6.26333	-2.1083	0.00187146
	Chr18	geneMaker00018870	19.0633	8.13333	1.21926	0.00189373
	Chr18	geneMaker00018888	15.7467	2.57667	2.59861	2.05702e-09
	Chr18	geneMaker00018922	0.243333	0	4.43646	0.00166557
	Chr18	geneMaker00018942	1.06	0	5.98633	3.47281e-07
	Chr18	geneMaker00018964	2.80667	0.213333	3.70458	9.46544e-13
	Chr18	geneMaker00018966	38.3267	14.9567	1.35374	0.000403652
	Chr18	geneMaker00018967	26.9433	11.8667	1.17735	0.0021766
	Chr18	geneMaker00018974	1.85	0.603333	1.60244	0.00279592
	Chr18	geneMaker00019005	27.0833	12.64	1.09757	0.00377625
	Chr18	geneMaker00019053	1.01333	7.66667	-2.77567	0.000117377
	Chr18	geneMaker00019067	43.2433	13.01	1.73175	7.08269e-06
	Chr18	geneMaker00019070	6.22333	2.16667	1.51213	0.000362264
	Chr18	geneMaker00019076	4.90667	0.59	3.05831	1.38442e-10
	Chr18	geneMaker00019113	7.43333	2.18	1.76522	1.15882e-05
	Chr18	geneMaker00019120	39.28	14.9067	1.38336	0.000481547
	Chr18	geneMaker00019126	1.78	0.156667	3.46174	4.12996e-09
	Chr18	geneMaker00019130	1.17667	0.336667	1.74149	0.00185573
	Chr18	geneMaker00019136	0.796667	0.0333333	4.13175	8.18773e-06

## Sheet: NaCl_20‰
	Table S3. Salinity- responsive differentially expressed genes in Kandelia obovata.
	chr	Gene_ID	S1_L0_FPKM	S0_L0_FPKM	logFC	PValue
	Chr03	geneMaker00000005	0.343333	0	4.50194	0.00138694
	Chr03	geneMaker00000006	9.21	2.83667	1.69041	3.54036e-05
	Chr03	geneMaker00000015	39.3733	15.69	1.32318	0.000554065
	Chr03	geneMaker00000034	10.2	3.86667	1.39265	0.000497743
	Chr03	geneMaker00000041	2.51	0.916667	1.44623	0.000704762
	Chr03	geneMaker00000043	2.19	0.333333	2.67852	7.31615e-06
	Chr03	geneMaker00000059	100.04	26.5033	1.91136	8.26047e-07
	Chr03	geneMaker00000062	2.42333	5.35	-1.14517	0.00511383
	Chr03	geneMaker00000076	124.017	51.38	1.2657	0.000867355
	Chr03	geneMaker00000081	3.06667	1.24667	1.29	0.00144679
	Chr03	geneMaker00000088	60.57	24.8567	1.2825	0.000739064
	Chr03	geneMaker00000103	11.9667	5.11	1.2215	0.00198578
	Chr03	geneMaker00000106	7.27667	2.07	1.80548	7.58406e-06
	Chr03	geneMaker00000111	3.02333	0.223333	3.54238	1.52973e-05
	Chr03	geneMaker00000119	1.36667	0.48	1.48293	0.00447236
	Chr03	geneMaker00000122	3.52667	0.54	2.68077	4.54616e-09
	Chr03	geneMaker00000124	1005.6	287.69	1.80255	2.69919e-06
	Chr03	geneMaker00000130	1.96333	0.36	2.42104	5.78934e-07
	Chr03	geneMaker00000138	84.2833	39.57	1.08744	0.00404983
	Chr03	geneMaker00000160	13.3433	4.27	1.64109	3.63191e-05
	Chr03	geneMaker00000164	24.57	9.92	1.30358	0.000709095
	Chr03	geneMaker00000165	4.98	1.76333	1.49276	0.000292573
	Chr03	geneMaker00000188	115.853	36.2667	1.66987	1.43733e-05
	Chr03	geneMaker00000192	51.99	20.99	1.30328	0.000644242
	Chr03	geneMaker00000204	0.863333	0.286667	1.57738	0.00118625
	Chr03	geneMaker00000212	1.71333	0.69	1.30222	0.00318272
	Chr03	geneMaker00000218	5.68	1.61667	1.80458	1.34334e-05
	Chr03	geneMaker00000232	1.69333	0.546667	1.62073	0.000347582
	Chr03	geneMaker00000233	539.17	41.9567	3.66206	1.8121e-18
	Chr03	geneMaker00000235	12.04	25.91	-1.10654	0.00354669
	Chr03	geneMaker00000236	65.0133	15.03	2.10587	7.94472e-08
	Chr03	geneMaker00000237	0.146667	0	4.10967	0.0051186
	Chr03	geneMaker00000253	53.23	18.8667	1.49139	0.000106761
	Chr03	geneMaker00000263	14.2467	3.84667	1.88159	2.57129e-06
	Chr03	geneMaker00000274	3.15667	1.29	1.28903	0.00223035
	Chr03	geneMaker00000285	1.72667	4.72667	-1.45402	0.000534811
	Chr03	geneMaker00000300	2	0.103333	4.12696	3.36972e-09
	Chr03	geneMaker00000311	0.336667	1.54	-2.13671	0.00150971
	Chr03	geneMaker00000320	28.3033	59.44	-1.07683	0.00461852
	Chr03	geneMaker00000323	80.17	243.713	-1.61334	2.58669e-05
	Chr03	geneMaker00000326	1.31	0.27	2.19875	0.00193709
	Chr03	geneMaker00000350	3.47333	9.06333	-1.39334	0.00392591
	Chr03	geneMaker00000366	4.25667	11.9667	-1.49219	0.000132205
	Chr03	geneMaker00000370	93.5633	42.5833	1.13216	0.0027756
	Chr03	geneMaker00000382	10.8467	1.85333	2.54432	9.19567e-10
	Chr03	geneMaker00000387	14.1567	4.57667	1.61468	9.31366e-05
	Chr03	geneMaker00000394	15.9933	6.29	1.33553	0.000793609
	Chr03	geneMaker00000408	9.35	27.1133	-1.53857	6.82256e-05
	Chr03	geneMaker00000420	11.8033	5.22	1.17379	0.0022963
	Chr03	geneMaker00000422	2.31333	0.58	1.97207	1.36187e-05
	Chr03	geneMaker00000444	5.31667	2.35667	1.16732	0.0043084
	Chr03	geneMaker00000446	372.467	115.72	1.68258	1.12043e-05
	Chr03	geneMaker00000448	1.60667	0.393333	1.95474	0.00441394
	Chr03	geneMaker00000452	1.04	0.0966667	3.29703	1.64784e-06
	Chr03	geneMaker00000466	7.60333	2.48	1.59987	0.000287663
	Chr03	geneMaker00000470	1.7	0.406667	2.03324	3.27434e-05
	Chr03	geneMaker00000489	7.58	1.21	2.60467	1.43659e-05
	Chr03	geneMaker00000492	2.19	0.43	2.32335	1.35025e-05
	Chr03	geneMaker00000523	7.15	3.04	1.22144	0.00393731
	Chr03	geneMaker00000546	0.816667	0.216667	1.91714	0.000551079
	Chr03	geneMaker00000554	0.383333	0.09	1.96044	0.00429747
	Chr03	geneMaker00000565	10.57	4.79667	1.13752	0.00309788
	Chr03	geneMaker00000568	4.09667	12.2533	-1.58172	5.10406e-05
	Chr03	geneMaker00000569	4.14	1.01	2.02752	3.12579e-06
	Chr03	geneMaker00000574	1.65	0.423333	1.93258	9.53548e-05
	Chr03	geneMaker00000581	4.67333	1.88333	1.30885	0.00132817
	Chr03	geneMaker00000584	1.33333	0.48	1.4487	0.00556059
	Chr03	geneMaker00000588	24.4	52.64	-1.11551	0.00339659
	Chr03	geneMaker00000607	2.39333	42.0133	-4.12361	2.25042e-10
	Chr03	geneMaker00000612	0.496667	0.0833333	2.4989	6.63576e-05
	Chr03	geneMaker00000614	24.62	6.88333	1.81893	8.21799e-06
	Chr03	geneMaker00000624	1.08	0.283333	1.89507	0.000423601
	Chr03	geneMaker00000626	3.26667	11.7633	-1.84989	4.66737e-06
	Chr03	geneMaker00000640	17.71	44.5867	-1.34529	0.000613875
	Chr03	geneMaker00000641	1.49333	0.26	2.46543	3.38225e-06
	Chr03	geneMaker00000643	1.37333	0.186667	2.82606	4.52308e-08
	Chr03	geneMaker00000644	18.8567	8.97	1.06737	0.00573049
	Chr03	geneMaker00000668	713.307	1499.86	-1.07576	0.00430629
	Chr03	geneMaker00000669	35.9167	127.74	-1.83809	2.12818e-06
	Chr03	geneMaker00000681	6.34333	2.63667	1.25485	0.0026528
	Chr03	geneMaker00000687	8.74333	3.27667	1.41267	0.000283513
	Chr03	geneMaker00000696	1.63333	0.08	4.07032	1.7825e-07
	Chr03	geneMaker00000700	0.656667	0	6.84334	1.78092e-10
	Chr03	geneMaker00000701	4.55	1.14667	1.96494	1.68884e-05
	Chr03	geneMaker00000709	4.78667	16.3267	-1.91225	0.0011746
	Chr03	geneMaker00000717	30.2467	13.4567	1.16454	0.00227672
	Chr03	geneMaker00000755	1142.77	2527.73	-1.1525	0.00226348
	Chr03	geneMaker00000760	2.85667	9.76333	-1.77607	5.19103e-05
	Chr03	geneMaker00000776	521.833	157.723	1.72036	7.28707e-06
	Chr03	geneMaker00000780	0.893333	0.186667	2.17839	0.000433368
	Chr03	geneMaker00000784	109.597	33.69	1.69852	9.83129e-06
	Chr03	geneMaker00000789	3.77	1.56333	1.25349	0.00580325
	Chr03	geneMaker00000807	629.353	196.6	1.67067	1.28811e-05
	Chr03	geneMaker00000825	28.71	7.59	1.91072	1.57315e-06
	Chr03	geneMaker00000832	13.4267	4.75667	1.49173	0.000136571
	Chr03	geneMaker00000848	17.7367	3.34	2.40402	4.93042e-09
	Chr03	geneMaker00000859	8.69	1.87333	2.20702	9.2855e-08
	Chr03	geneMaker00000863	88.9333	31.3067	1.50175	8.68566e-05
	Chr03	geneMaker00000872	4.16	1.73333	1.25364	0.0034419
	Chr03	geneMaker00000873	5.56	0.316667	4.095	5.64308e-15
	Chr03	geneMaker00000879	20.0467	1.90667	3.10001	2.92414e-05
	Chr03	geneMaker00000883	7.42333	15.91	-1.10651	0.00526924
	Chr03	geneMaker00000890	92.8633	332.71	-1.84703	1.64957e-06
	Chr03	geneMaker00000922	23.8733	10.98	1.11303	0.00404369
	Chr03	geneMaker00000929	0.95	0.0666667	3.68494	5.60472e-09
	Chr03	geneMaker00000936	26.2667	66.4267	-1.36038	0.000518465
	Chr03	geneMaker00000940	1.24333	8.44	-2.75441	1.47435e-08
	Chr03	geneMaker00000941	15.52	1.86	2.83391	0.000278377
	Chr03	geneMaker00000944	0.91	0.126667	2.7503	1.81084e-05
	Chr03	geneMaker00000971	6.78	20.9167	-1.6283	3.7494e-05
	Chr03	geneMaker00000972	15.44	6.42333	1.26147	0.00114052
	Chr03	geneMaker00000978	8.23333	3.86667	1.08582	0.00526876
	Chr03	geneMaker00000980	988.73	447.163	1.13982	0.00252736
	Chr03	geneMaker00000990	42.61	163.83	-1.94668	4.96078e-07
	Chr03	geneMaker00001003	3.00333	0.34	3.11131	1.73399e-11
	Chr03	geneMaker00001013	1.29667	0.12	3.32899	1.22674e-06
	Chr03	geneMaker00001025	15.2867	32.2233	-1.08006	0.00473592
	Chr03	geneMaker00001029	9.48	3.69	1.3576	0.0005204
	Chr03	geneMaker00001041	29.2633	8.76	1.73231	1.19786e-05
	Chr03	geneMaker00001045	0.776667	0.123333	2.6027	0.000365317
	Chr03	geneMaker00001049	4.24	1.90333	1.1484	0.0056603
	Chr03	geneMaker00001060	3.41	0.72	2.22349	4.93123e-07
	Chr03	geneMaker00001067	7.30333	1.86	1.95554	9.04632e-06
	Chr03	geneMaker00001076	8.10333	2.45333	1.71919	1.69156e-05
	Chr03	geneMaker00001102	13.2367	3.49333	1.91461	1.85303e-06
	Chr03	geneMaker00001115	2.77	0.336667	3.03231	9.29433e-10
	Chr03	geneMaker00001132	9.52667	0.61	3.40555	0.000769263
	Chr03	geneMaker00001133	2.67333	0.623333	2.07777	2.64572e-06
	Chr03	geneMaker00001146	5.39667	12.09	-1.16701	0.00312669
	Chr03	geneMaker00001162	12.5767	5.23667	1.26055	0.00117746
	Chr03	geneMaker00001169	1.76667	0.2	3.07189	3.03809e-06
	Chr03	geneMaker00001188	22.77	1.40333	3.78153	2.29344e-06
	Chr03	geneMaker00001192	9.23	4.02333	1.19312	0.00268198
	Chr03	geneMaker00001196	218.967	52.0133	2.07114	9.44524e-08
	Chr03	geneMaker00001212	2.11667	0.886667	1.24985	0.00234493
	Chr03	geneMaker00001228	164.81	61.1633	1.42799	0.000174257
	Chr03	geneMaker00001257	2.09667	0.6	1.77853	0.000149817
	Chr03	geneMaker00001271	35.89	15.9967	1.15934	0.00254956
	Chr03	geneMaker00001285	1.75	0.27	2.62785	3.65231e-06
	Chr03	geneMaker00001295	993.88	236.59	2.04192	1.49953e-07
	Chr03	geneMaker00001312	4.31667	0.723333	2.44947	0.000192434
	Chr03	geneMaker00001327	0.91	0.286667	1.65585	0.000701972
	Chr03	geneMaker00001346	17.8	8.05	1.13902	0.00321641
	Chr03	geneMaker00001356	4.83667	2.03333	1.24116	0.00243474
	Chr03	geneMaker00001363	10.17	3.81667	1.40388	0.000629327
	Chr03	geneMaker00001369	32.5733	12.38	1.39285	0.000279177
	Chr03	geneMaker00001374	0.373333	0	4.10833	0.00513317
	Chr03	geneMaker00001377	74.0567	24.8867	1.56288	5.18562e-05
	Chr03	geneMaker00001379	12.3967	34.3133	-1.47121	0.000130182
	Chr03	geneMaker00001381	1.62333	0.59	1.44589	0.00428104
	Chr03	geneMaker00001393	0.64	1.89	-1.54356	0.00486904
	Chr03	geneMaker00001397	11.49	27.03	-1.28178	0.00417346
	Chr03	geneMaker00001398	66.31	160.253	-1.27596	0.000768904
	Chr03	geneMaker00001404	0.48	0	5.78508	1.76813e-06
	Chr03	geneMaker00001413	46.2367	20.75	1.15191	0.00248902
	Chr03	geneMaker00001415	2.35667	0.696667	1.74513	0.00154366
	Chr03	geneMaker00001417	71.92	34.07	1.07468	0.00453603
	Chr03	geneMaker00001418	7.08	18.6333	-1.40453	0.000456707
	Chr03	geneMaker00001420	3.58667	1.17667	1.59851	0.000263103
	Chr03	geneMaker00001438	3.02333	1	1.5871	0.000192928
	Chr03	geneMaker00001442	1.5	4.32333	-1.52543	0.000255334
	Chr03	geneMaker00001443	0.273333	1.33667	-2.19731	0.00377774
	Chr03	geneMaker00001453	7.64667	3.51	1.11688	0.00463836
	Chr03	geneMaker00001458	10.42	1.34	2.94019	4.19271e-11
	Chr03	geneMaker00001466	10.4567	4.57	1.18913	0.00242544
	Chr03	geneMaker00001470	184.147	46.55	1.94157	1.48806e-06
	Chr03	geneMaker00001480	2.72	0.276667	3.23645	6.46209e-07
	Chr03	geneMaker00001482	5.91667	0	6.95785	5.25594e-11
	Chr03	geneMaker00001486	0.463333	0.12	1.87639	0.00309748
	Chr03	geneMaker00001487	3.08333	10.1633	-1.73671	9.84451e-05
	Chr03	geneMaker00001503	19.29	4.26667	2.13474	1.65928e-06
	Chr03	geneMaker00001516	5.67667	1.51667	1.89368	1.01732e-05
	Chr03	geneMaker00001519	2.28667	0.916667	1.3154	0.00310917
	Chr03	geneMaker00001524	882.893	393.757	1.15978	0.00213194
	Chr03	geneMaker00001527	55.12	128.72	-1.2265	0.00120554
	Chr03	geneMaker00001531	349.91	86.38	1.98594	3.79984e-07
	Chr03	geneMaker00001542	16.85	8.09333	1.05517	0.00576901
	Chr03	geneMaker00001548	6.5	25.3733	-1.96655	5.19881e-07
	Chr03	geneMaker00001564	0.803333	0.266667	1.59771	0.00262406
	Chr04	geneMaker00001585	44.8467	19.7067	1.18357	0.00184057
	Chr04	geneMaker00001589	0.543333	0.103333	2.30672	0.00216961
	Chr04	geneMaker00001596	41.0133	19.25	1.08609	0.00447093
	Chr04	geneMaker00001599	37.04	8.03667	2.19763	3.36689e-08
	Chr04	geneMaker00001618	4.00667	0.433333	3.17848	1.148e-10
	Chr04	geneMaker00001624	2.48333	0.56	2.08831	0.000538751
	Chr04	geneMaker00001640	3.89333	1.62333	1.25047	0.00404061
	Chr04	geneMaker00001655	0.106667	1.29667	-3.27155	0.00145404
	Chr04	geneMaker00001662	0.163333	0	4.10818	0.00513486
	Chr04	geneMaker00001663	55.07	112.92	-1.06349	0.00572532
	Chr04	geneMaker00001664	30.3333	12.4367	1.28411	0.000797843
	Chr04	geneMaker00001674	5.00333	1.07333	2.21185	1.74311e-07
	Chr04	geneMaker00001696	0.246667	0.02	3.18629	0.00216651
	Chr04	geneMaker00001697	0.0366667	0.43	-3.15496	0.0024541
	Chr04	geneMaker00001701	18.5133	8.19	1.16944	0.00292039
	Chr04	geneMaker00001712	1.34667	0.25	2.42686	1.56681e-06
	Chr04	geneMaker00001720	19.12	42.67	-1.16108	0.00229671
	Chr04	geneMaker00001725	3.90667	11.0533	-1.50493	0.000215955
	Chr04	geneMaker00001737	221.37	679.283	-1.62108	2.21402e-05
	Chr04	geneMaker00001741	7.09667	1.86333	1.92057	1.00807e-05
	Chr04	geneMaker00001743	1.07333	0.286667	1.8784	4.31445e-05
	Chr04	geneMaker00001748	6.04	2.04	1.55924	0.000100909
	Chr04	geneMaker00001749	6.26667	2.14667	1.53745	0.000133971
	Chr04	geneMaker00001760	60.1	14.8967	1.99363	6.03719e-07
	Chr04	geneMaker00001761	0.77	0.29	1.39036	0.00281399
	Chr04	geneMaker00001771	42.6667	20.3767	1.06329	0.00501874
	Chr04	geneMaker00001778	31.0067	115.17	-1.91394	1.98563e-06
	Chr04	geneMaker00001785	6.88333	2.68667	1.35094	0.000867159
	Chr04	geneMaker00001786	38.13	80.52	-1.08486	0.0042565
	Chr04	geneMaker00001815	13.31	5.02333	1.40388	0.000254664
	Chr04	geneMaker00001818	15.6533	36.2833	-1.21799	0.0016099
	Chr04	geneMaker00001833	4.81333	1.80667	1.38933	0.00380195
	Chr04	geneMaker00001845	0.56	0.156667	1.7638	0.00206877
	Chr04	geneMaker00001846	3.36333	0.16	4.26639	6.80949e-10
	Chr04	geneMaker00001847	111.893	38.8333	1.52046	7.26066e-05
	Chr04	geneMaker00001858	21.1367	51.58	-1.29252	0.000735373
	Chr04	geneMaker00001870	295.697	127.997	1.20192	0.00149381
	Chr04	geneMaker00001871	10.9967	1.20333	3.1102	3.4873e-09
	Chr04	geneMaker00001891	5.79	1.64333	1.81276	9.75052e-06
	Chr04	geneMaker00001896	6.84	2.66	1.33302	0.00466678
	Chr04	geneMaker00001901	1.46667	0.45	1.68728	0.00163676
	Chr04	geneMaker00001911	4.64333	0.696667	2.7126	5.16318e-09
	Chr04	geneMaker00001926	24.8	72.78	-1.56607	6.33491e-05
	Chr04	geneMaker00001933	8.84	3.96333	1.15445	0.00267773
	Chr04	geneMaker00001961	0.963333	0.0433333	4.21416	4.45943e-08
	Chr04	geneMaker00001971	288.067	22.8167	3.65542	1.21522e-18
	Chr04	geneMaker00001973	3.76333	0.163333	4.31729	3.76801e-10
	Chr04	geneMaker00001977	8.73667	21.1467	-1.27876	0.000953966
	Chr04	geneMaker00001981	1.92	0.283333	2.72754	1.34628e-06
	Chr04	geneMaker00001990	0.186667	0	4.81338	0.000399277
	Chr04	geneMaker00001994	22.6167	55.0567	-1.28614	0.000723069
	Chr04	geneMaker00002000	2.97	0.786667	1.87008	0.000218655
	Chr04	geneMaker00002003	35.61	7.71667	2.19992	2.8322e-08
	Chr04	geneMaker00002008	0.973333	0.183333	2.35477	0.000115578
	Chr04	geneMaker00002011	5.18	11.86	-1.1963	0.00181788
	Chr04	geneMaker00002014	160.313	64.0833	1.3192	0.000512538
	Chr04	geneMaker00002015	6.21667	15.1633	-1.29102	0.0010433
	Chr04	geneMaker00002020	0.453333	1.39667	-1.60141	0.00174917
	Chr04	geneMaker00002026	16.2267	5.10333	1.66323	2.71961e-05
	Chr04	geneMaker00002029	0.86	0.216667	1.93051	0.00218175
	Chr04	geneMaker00002050	1.49	0.293333	2.27673	0.000354714
	Chr04	geneMaker00002051	2.59667	0.363333	2.81193	1.9032e-08
	Chr04	geneMaker00002053	4.20667	0.576667	2.84672	7.35042e-10
	Chr04	geneMaker00002064	1.75333	0.48	1.82594	0.00226662
	Chr04	geneMaker00002081	4.01667	1.09333	1.7753	0.00287461
	Chr04	geneMaker00002104	0.206667	0.04	2.244	0.00514433
	Chr04	geneMaker00002109	791.11	246.503	1.65786	1.53565e-05
	Chr04	geneMaker00002112	2.13333	0.516667	2.00454	8.02219e-05
	Chr04	geneMaker00002126	0.296667	0.0333333	2.92409	0.000153763
	Chr04	geneMaker00002127	9.13333	4.24667	1.09797	0.0053805
	Chr04	geneMaker00002128	0.566667	0.143333	1.96364	0.0012576
	Chr04	geneMaker00002170	0.99	0.403333	1.28215	0.00458403
	Chr04	geneMaker00002189	2.94	0.996667	1.53879	0.0014824
	Chr04	geneMaker00002193	7.29	2.55667	1.50745	0.000145931
	Chr04	geneMaker00002201	2.55667	0.773333	1.72172	2.40931e-05
	Chr04	geneMaker00002205	1.04	0.42	1.28293	0.00519959
	Chr04	geneMaker00002219	1.35	0.296667	2.15418	3.03118e-05
	Chr04	geneMaker00002223	0.826667	0.263333	1.6394	0.000343561
	Chr04	geneMaker00002230	0.763333	0.106667	2.77743	1.49926e-06
	Chr04	geneMaker00002234	4.35667	0.406667	3.38208	4.23505e-09
	Chr04	geneMaker00002248	106.803	286.313	-1.42884	0.000175091
	Chr04	geneMaker00002249	4.89333	11.3067	-1.20954	0.00164771
	Chr04	geneMaker00002254	159.447	49.8667	1.59025	0.000127488
	Chr04	geneMaker00002268	6.77667	1.37	2.29549	3.43509e-08
	Chr04	geneMaker00002272	6.38333	2.19	1.52939	0.000824519
	Chr04	geneMaker00002289	13.3933	38.3167	-1.5377	0.000328809
	Chr04	geneMaker00002293	0.11	0	4.94893	0.000217803
	Chr04	geneMaker00002303	13.4967	43.1033	-1.73995	0.000105414
	Chr04	geneMaker00002308	20.91	5.52333	1.9144	1.25753e-06
	Chr04	geneMaker00002311	1.5	0.09	3.9074	7.77133e-07
	Chr04	geneMaker00002318	0.423333	0	5.98119	4.24652e-07
	Chr04	geneMaker00002325	1.07667	0.04	4.54509	2.29954e-11
	Chr04	geneMaker00002330	0.263333	1.21667	-2.17305	9.48984e-05
	Chr04	geneMaker00002334	1.38333	0.0166667	5.84972	2.08874e-13
	Chr04	geneMaker00002335	0.79	0.206667	1.87892	0.000741255
	Chr14	geneMaker00002364	0.71	0.12	2.38451	0.00354679
	Chr14	geneMaker00002393	1.32333	0.18	2.74456	0.0004859
	Chr14	geneMaker00002404	21.8467	10.23	1.08912	0.00459109
	Chr14	geneMaker00002426	13.3033	28.9167	-1.12231	0.00317711
	Chr14	geneMaker00002442	21.5067	3.08333	2.79427	1.21123e-11
	Chr14	geneMaker00002456	3.88667	1.76	1.13816	0.00568591
	Chr14	geneMaker00002468	0	0.58	-4.84785	0.000355035
	Chr14	geneMaker00002475	8.98333	3.59333	1.31283	0.00116945
	Chr14	geneMaker00002484	1.68	0.573333	1.52408	0.00165931
	Chr14	geneMaker00002486	6.98	17.32	-1.31335	0.000670326
	Chr14	geneMaker00002498	6.83333	35.71	-2.38917	2.74996e-09
	Chr14	geneMaker00002505	86.2133	27.1767	1.66177	1.52813e-05
	Chr14	geneMaker00002507	0.433333	4	-3.14025	4.85454e-07
	Chr14	geneMaker00002510	1.7	0.363333	2.21243	5.4965e-06
	Chr14	geneMaker00002532	5.51333	1.75333	1.63755	0.000172586
	Chr14	geneMaker00002540	16.96	41.13	-1.28017	0.000791225
	Chr14	geneMaker00002548	0.793333	0.226667	1.73826	0.00527514
	Chr14	geneMaker00002557	8.95333	2.30667	1.9265	2.17453e-05
	Chr14	geneMaker00002559	164.31	61.1433	1.41819	0.000202169
	Chr14	geneMaker00002564	2.52	0.04	5.69582	3.42644e-16
	Chr14	geneMaker00002586	14.7	6.39667	1.18653	0.00326811
	Chr14	geneMaker00002588	3	0.346667	3.06925	5.72921e-09
	Chr14	geneMaker00002590	14.2867	6.43	1.15147	0.00238484
	Chr14	geneMaker00002592	4.19	11.27	-1.44583	0.00358311
	Chr14	geneMaker00002599	5.87333	2.68333	1.12981	0.00394172
	Chr14	geneMaker00002611	9.45667	3.59333	1.39286	0.000398667
	Chr14	geneMaker00002620	2.83	0.866667	1.696	0.000133906
	Chr14	geneMaker00002623	0.76	2.4	-1.64732	0.000378357
	Chr14	geneMaker00002624	2.42667	0.51	2.23525	6.49054e-07
	Chr14	geneMaker00002625	21.3833	54.4033	-1.35392	0.000423318
	Chr14	geneMaker00002628	14.1267	4.67333	1.59065	4.75382e-05
	Chr14	geneMaker00002633	5.44	1.87333	1.52707	0.000257614
	Chr14	geneMaker00002653	271.9	116.407	1.22215	0.00123201
	Chr14	geneMaker00002672	15.35	6.77667	1.17289	0.00261083
	Chr14	geneMaker00002686	7.67667	23.4633	-1.65617	0.00173029
	Chr14	geneMaker00002690	5.47333	2.19333	1.30869	0.00131568
	Chr14	geneMaker00002691	3.37333	0.746667	2.16809	1.00186e-06
	Chr14	geneMaker00002698	4.97333	11.4467	-1.20375	0.00207126
	Chr14	geneMaker00002718	1.75	0.68	1.35501	0.00309203
	Chr07	geneMaker00002749	6.03333	2.24333	1.41186	0.00147119
	Chr07	geneMaker00002756	5.01	0.923333	2.41378	9.24907e-07
	Chr07	geneMaker00002762	0.97	0.13	2.77578	3.78253e-05
	Chr07	geneMaker00002766	40.9167	19.42	1.07068	0.00484204
	Chr07	geneMaker00002773	2.55	0.453333	2.37449	0.00369485
	Chr07	geneMaker00002776	786.423	1647.09	-1.07183	0.00444933
	Chr07	geneMaker00002778	12.85	36.81	-1.52548	0.000107716
	Chr07	geneMaker00002782	17.0167	5.46333	1.63514	3.0139e-05
	Chr07	geneMaker00002805	24.5333	8.34333	1.55254	5.90721e-05
	Chr07	geneMaker00002842	35.3767	143.447	-2.04674	2.61793e-07
	Chr07	geneMaker00002846	1.62667	0.23	2.7146	0.000173469
	Chr07	geneMaker00002853	0.55	2.61667	-2.21329	0.000453001
	Chr07	geneMaker00002859	27.6	11.7933	1.22494	0.00129455
	Chr07	geneMaker00002864	19.56	9.00667	1.11569	0.003575
	Chr07	geneMaker00002884	7.89	2.99333	1.39085	0.000510001
	Chr07	geneMaker00002892	4.03667	0.706667	2.49732	5.71892e-07
	Chr07	geneMaker00002895	122.63	259.123	-1.08599	0.0040692
	Chr07	geneMaker00002896	17.6567	7.96667	1.14476	0.0029523
	Chr07	geneMaker00002911	34.35	91.7167	-1.42077	0.0001961
	Chr07	geneMaker00002912	1621.56	502.26	1.56582	5.86716e-05
	Chr07	geneMaker00002929	46.78	14.3033	1.70586	9.84439e-06
	Chr07	geneMaker00002932	200.397	59.9267	1.73659	6.24123e-06
	Chr07	geneMaker00002933	0.453333	0.05	2.9859	0.000101586
	Chr07	geneMaker00002954	1.51333	4.01333	-1.40695	0.000488101
	Chr07	geneMaker00002960	1.39333	0.263333	2.37045	3.68229e-06
	Chr07	geneMaker00002962	3.41333	1.03333	1.67865	0.000894284
	Chr07	geneMaker00002971	108.813	458.263	-2.08187	8.38919e-08
	Chr07	geneMaker00002975	82.5	31.8367	1.36822	0.000340001
	Chr07	geneMaker00002996	20.09	6.64667	1.59193	4.51398e-05
	Chr07	geneMaker00002997	7.04333	2.5	1.48896	0.000178084
	Chr07	geneMaker00003012	293.05	816.683	-1.48568	9.58266e-05
	Chr07	geneMaker00003023	1.84333	12.1467	-2.71747	6.96847e-11
	Chr07	geneMaker00003030	22.8367	4.48	2.3422	7.93945e-09
	Chr07	geneMaker00003036	41.3633	109.58	-1.40916	0.00021952
	Chr07	geneMaker00003067	11.1133	1.51	2.8651	1.65358e-10
	Chr07	geneMaker00003076	81.53	247.52	-1.60989	2.68479e-05
	Chr07	geneMaker00003081	18.19	51.7367	-1.51311	8.43362e-05
	Chr07	geneMaker00003088	9.21667	4.11	1.16291	0.00247189
	Chr07	geneMaker00003090	24.1567	6.72333	1.83581	3.74717e-06
	Chr07	geneMaker00003096	35.3267	7.16333	2.29683	7.98089e-09
	Chr07	geneMaker00003121	94.36	195.203	-1.05132	0.00531132
	Chr07	geneMaker00003171	0.456667	0.03	3.73037	2.11279e-07
	Chr07	geneMaker00003179	0.623333	2.28667	-1.87582	0.00013497
	Chr07	geneMaker00003223	1.79333	0.176667	3.3405	8.1816e-12
	Chr07	geneMaker00003231	48.27	14.5133	1.73162	6.91967e-06
	Chr07	geneMaker00003242	3.07333	0.256667	3.19221	0.00212243
	Chr07	geneMaker00003265	91.56	27.37	1.73708	6.79311e-06
	Chr07	geneMaker00003271	2.13333	0.52	2.02086	6.66401e-06
	Chr07	geneMaker00003279	31.25	14.36	1.11774	0.0034337
	Chr07	geneMaker00003282	42.1533	16.8267	1.32243	0.000518428
	Chr07	geneMaker00003283	0.853333	2.10333	-1.29904	0.00288704
	Chr07	geneMaker00003288	4.71333	13.15	-1.48209	0.00019088
	Chr07	geneMaker00003290	1423.96	4344.36	-1.64068	1.79058e-05
	Chr07	geneMaker00003308	32.6133	15.44	1.0757	0.00463684
	Chr07	geneMaker00003310	0.613333	0.14	2.01324	0.00534025
	Chr07	geneMaker00003312	0.413333	0.13	1.64115	0.00226554
	Chr07	geneMaker00003318	1.71333	0.55	1.61594	0.00143535
	Chr07	geneMaker00003330	7.83333	2.76333	1.49677	0.000188341
	Chr07	geneMaker00003331	36.3433	12.0033	1.58616	6.17462e-05
	Chr07	geneMaker00003340	44.6533	92.6367	-1.05978	0.00525302
	Chr07	geneMaker00003349	0.756667	0.146667	2.32274	4.69773e-06
	Chr07	geneMaker00003367	3.97667	11.15	-1.48676	0.000147486
	Chr07	geneMaker00003368	26.9633	12.0233	1.15579	0.00295659
	Chr07	geneMaker00003375	28.36	11.7867	1.26333	0.000960987
	Chr07	geneMaker00003389	16.74	0	5.5587	7.92444e-06
	Chr07	geneMaker00003416	1.87	0.0766667	4.48632	2.15798e-12
	Chr07	geneMaker00003419	9.42667	2.08	2.17544	8.36545e-08
	Chr07	geneMaker00003421	71.5367	27.7967	1.35308	0.000438169
	Chr07	geneMaker00003432	30.8	7.30333	2.07016	1.5952e-07
	Chr07	geneMaker00003436	7.21	16.63	-1.20731	0.00158229
	Chr07	geneMaker00003449	405.08	167.27	1.26556	0.00084576
	Chr07	geneMaker00003465	6.11333	1.35333	2.17103	1.44943e-07
	Chr07	geneMaker00003469	1.75333	0.296667	2.55277	6.19208e-08
	Chr07	geneMaker00003480	4.83	28.0867	-2.54325	1.57177e-08
	Chr07	geneMaker00003487	47.4867	105.503	-1.15293	0.00228296
	Chr07	geneMaker00003500	142.537	25.1667	2.48809	4.79281e-10
	Chr07	geneMaker00003528	1.08	0.246667	2.08515	0.000382218
	Chr07	geneMaker00003532	2.72	0.6	2.16189	4.15164e-06
	Chr07	geneMaker00003572	34.02	100.267	-1.56267	4.52747e-05
	Chr07	geneMaker00003576	23.3333	11.03	1.07828	0.00458486
	Chr07	geneMaker00003587	19.86	8.53	1.2159	0.00157731
	Chr07	geneMaker00003599	0.806667	0.276667	1.55044	0.00283191
	Chr07	geneMaker00003601	2.08	8.04333	-1.96595	0.000379445
	Chr07	geneMaker00003604	0.86	2.26	-1.39024	0.00400624
	Chr07	geneMaker00003610	0.616667	0	5.38044	2.3083e-05
	Chr07	geneMaker00003617	22.2733	51.0667	-1.20113	0.00163872
	Chr07	geneMaker00003629	3.21333	1.27	1.32757	0.0026894
	Chr07	geneMaker00003630	0.11	0	4.10895	0.00512643
	Chr07	geneMaker00003631	7.56333	2.92	1.36648	0.00105536
	Chr07	geneMaker00003694	8.54333	3.87667	1.13158	0.00497357
	Chr07	geneMaker00003700	0.206667	0.0166667	3.45163	0.000417353
	Chr07	geneMaker00003739	21.47	8.87	1.27306	0.000867205
	Chr07	geneMaker00003757	0.43	0.0266667	3.74529	3.13408e-06
	Chr07	geneMaker00003760	1.87333	0.193333	3.2474	4.01467e-09
	Chr07	geneMaker00003767	191.763	495.637	-1.37523	0.000293167
	Chr07	geneMaker00003769	241.12	50.98	2.22526	1.53445e-08
	Chr07	geneMaker00003770	103.697	331.94	-1.68861	1.13994e-05
	Chr07	geneMaker00003774	945.903	266.213	1.81029	2.56285e-06
	Chr07	geneMaker00003775	4.00333	1.43	1.47792	0.000428549
	Chr07	geneMaker00003777	2.73	6.76	-1.30775	0.000856998
	Chr07	geneMaker00003784	0.95	0.0733333	3.18945	0.0021429
	Chr07	geneMaker00003789	4.70333	0.706667	2.70739	1.92771e-08
	Chr07	geneMaker00003797	2979.18	1090.03	1.35835	0.000367943
	Chr07	geneMaker00003800	2.62	0.903333	1.51389	0.00295813
	Chr07	geneMaker00003840	0.276667	3.34333	-3.48257	2.74497e-07
	Chr10	geneMaker00003854	3.98667	9.34667	-1.23021	0.00148115
	Chr10	geneMaker00003856	0.466667	0.09	2.305	0.00218699
	Chr10	geneMaker00003857	117.077	303.267	-1.37585	0.000291269
	Chr10	geneMaker00003889	1.60667	0.146667	3.06857	0.00361183
	Chr10	geneMaker00003900	10.7767	2.68	1.99787	9.51075e-07
	Chr10	geneMaker00003940	1.56333	0.0966667	3.95192	2.28015e-10
	Chr10	geneMaker00003946	2.38	0.486667	2.28174	4.06377e-07
	Chr10	geneMaker00003947	1.54667	0.133333	3.47028	5.59967e-10
	Chr10	geneMaker00003956	17.6767	7.88333	1.15016	0.00436841
	Chr10	geneMaker00003981	10.5167	1.61	2.68665	2.40426e-09
	Chr10	geneMaker00004007	9.33333	2.76	1.71717	0.000299926
	Chr10	geneMaker00004009	3.02333	1.24	1.27989	0.00246141
	Chr10	geneMaker00004010	3.08333	0.483333	2.60818	1.71238e-06
	Chr10	geneMaker00004025	2	4.95667	-1.30888	0.00427978
	Chr10	geneMaker00004026	0.7	3.04333	-2.11328	1.64125e-06
	Chr10	geneMaker00004029	83.34	220.25	-1.40545	0.000219849
	Chr10	geneMaker00004055	0.11	0	4.53236	0.0012383
	Chr10	geneMaker00004056	1.03	0.19	2.38222	2.29073e-05
	Chr10	geneMaker00004058	2.73333	0.623333	2.12124	2.98572e-06
	Chr10	geneMaker00004071	0.936667	0.0533333	4.00376	1.30997e-08
	Chr10	geneMaker00004085	58.0967	27.5	1.07301	0.00486225
	Chr10	geneMaker00004093	11.9367	5.35333	1.14839	0.00393334
	Chr10	geneMaker00004099	1858.07	884.257	1.06479	0.00471211
	Chr10	geneMaker00004106	32.0433	92.1367	-1.52541	6.47555e-05
	Chr10	geneMaker00004123	7.51	21.98	-1.55284	6.22176e-05
	Chr10	geneMaker00004137	13.16	2.25667	2.53151	2.03929e-09
	Chr10	geneMaker00004138	2.46	1.11667	1.1376	0.00440709
	Chr10	geneMaker00004144	1.46667	0.26	2.47031	7.70663e-07
	Chr10	geneMaker00004145	1.88667	0.806667	1.22447	0.0024832
	Chr10	geneMaker00004148	0.593333	0	6.58063	2.49671e-09
	Chr10	geneMaker00004163	986.72	180.343	2.40705	1.06269e-09
	Chr10	geneMaker00004180	137	63.82	1.08199	0.00462603
	Chr10	geneMaker00004186	0.506667	0.07	2.6135	0.00391469
	Chr10	geneMaker00004190	4.85333	1.84667	1.38973	0.00037457
	Chr10	geneMaker00004191	6.56667	0.196667	5.01583	5.34521e-18
	Chr10	geneMaker00004205	17.14	7.10333	1.25136	0.00301548
	Chr10	geneMaker00004217	36.94	12.2533	1.58278	5.33165e-05
	Chr10	geneMaker00004228	113.413	248.053	-1.15305	0.00249239
	Chr10	geneMaker00004250	5.08	14.8933	-1.55367	7.27804e-05
	Chr10	geneMaker00004263	0.22	1.14667	-2.27014	0.0025818
	Chr10	geneMaker00004271	69.0467	23.9567	1.52397	6.86944e-05
	Chr10	geneMaker00004278	4.15	1.63	1.32625	0.00322945
	Chr10	geneMaker00004286	0.666667	0.146667	2.07791	0.00380035
	Chr13	geneMaker00004298	2.66	6.19333	-1.21804	0.0017837
	Chr13	geneMaker00004338	7.20667	1.87333	1.93674	2.29977e-06
	Chr13	geneMaker00004348	2053.11	723.153	1.47632	0.00010631
	Chr13	geneMaker00004368	4.77	0.896667	2.3934	7.81416e-07
	Chr13	geneMaker00004369	1.25333	3.69667	-1.55672	0.000621142
	Chr13	geneMaker00004371	0.59	3.91667	-2.66512	8.65872e-05
	Chr13	geneMaker00004372	64.08	28.0167	1.18525	0.00191283
	Chr13	geneMaker00004376	1.32667	0.306667	2.05603	0.00100318
	Chr13	geneMaker00004383	11.4733	2.4	2.25196	2.51545e-08
	Chr13	geneMaker00004390	29.6	71.4433	-1.28402	0.000883236
	Chr13	geneMaker00004396	6.97	0.733333	3.23144	9.00486e-13
	Chr13	geneMaker00004410	3.26667	0.443333	2.61573	0.00388263
	Chr13	geneMaker00004411	196.94	84.36	1.21781	0.00130718
	Chr13	geneMaker00004412	7.61667	2.93333	1.34437	0.00361699
	Chr13	geneMaker00004413	38.2	17.8267	1.09422	0.00417331
	Chr13	geneMaker00004418	33.4633	82.3233	-1.31236	0.000856726
	Chr13	geneMaker00004430	0.906667	2.85333	-1.65029	0.000173696
	Chr13	geneMaker00004433	8.28667	3.19667	1.35405	0.00189682
	Chr13	geneMaker00004451	3.74333	0.19	4.18289	1.16356e-11
	Chr13	geneMaker00004453	3.33333	1.06667	1.61857	0.00139305
	Chr13	geneMaker00004459	0.376667	0.0533333	2.61275	0.00392549
	Chr13	geneMaker00004468	11.3467	4.65667	1.27921	0.0013631
	Chr13	geneMaker00004469	0.993333	0.0833333	3.3173	7.59149e-05
	Chr13	geneMaker00004478	23.2633	10.1333	1.17303	0.00469989
	Chr13	geneMaker00004479	2.05667	0.856667	1.25897	0.00320064
	Chr13	geneMaker00004494	8.09667	3.61667	1.15784	0.00325406
	Chr13	geneMaker00004497	19.55	50.17	-1.36751	0.000396612
	Chr13	geneMaker00004501	1.28333	0.193333	2.64304	2.03798e-05
	Chr13	geneMaker00004502	48.9433	22.3667	1.12187	0.00331368
	Chr13	geneMaker00004516	18.61	8.44667	1.13012	0.00452004
	Chr13	geneMaker00004527	6.5	1.30667	2.29841	2.84369e-07
	Chr13	geneMaker00004537	5.11333	11.8333	-1.21315	0.00219636
	Chr13	geneMaker00004541	32.4633	14.1067	1.19824	0.00173009
	Chr13	geneMaker00004545	3.96	1.56	1.33488	0.00141293
	Chr14	geneMaker00004546	8.73333	28.82	-1.72704	1.01454e-05
	Chr14	geneMaker00004549	14.6767	4.48667	1.70835	1.05823e-05
	Chr14	geneMaker00004562	3.01333	6.51	-1.11433	0.00545761
	Chr14	geneMaker00004578	0.796667	0	5.28454	3.96645e-05
	Chr14	geneMaker00004602	51.5467	24.9267	1.04501	0.00578065
	Chr14	geneMaker00004611	0.44	0.0233333	3.90487	4.3538e-05
	Chr14	geneMaker00004618	62.0267	321.86	-2.40909	1.43044e-09
	Chr14	geneMaker00004622	166.66	46.8233	1.78967	6.13698e-06
	Chr14	geneMaker00004632	5.58667	13.62	-1.29023	0.00126169
	Chr14	geneMaker00004661	3.03667	1.22667	1.29488	0.00321178
	Chr14	geneMaker00004684	185.13	71.8567	1.3549	0.000382235
	Chr14	geneMaker00004698	4.28667	1.59333	1.42557	0.00041407
	Chr14	geneMaker00004718	19.14	45.35	-1.25042	0.00109343
	Chr14	geneMaker00004734	6.03667	0.386667	3.79235	3.83359e-08
	Chr14	geneMaker00004742	25.8767	7.64667	1.7439	2.90732e-05
	Chr14	geneMaker00004750	12.3067	4.24	1.53119	0.000114646
	Chr14	geneMaker00004771	117.1	53.8567	1.10191	0.00396997
	Chr14	geneMaker00004785	3513.83	1249.19	1.48071	9.97932e-05
	Chr05	geneMaker00004806	3.89333	0.32	3.54206	5.90469e-10
	Chr05	geneMaker00004812	2.53667	1.02333	1.29773	0.00468404
	Chr05	geneMaker00004829	4.28667	0.41	3.26545	1.37348e-07
	Chr05	geneMaker00004841	63.77	25.3767	1.3239	0.000530139
	Chr05	geneMaker00004848	5.10667	1.64667	1.6261	9.92394e-05
	Chr05	geneMaker00004857	0.0966667	0.6	-2.51454	0.000624412
	Chr05	geneMaker00004865	28.5867	65.98	-1.20886	0.00144304
	Chr05	geneMaker00004877	16.24	38.7667	-1.25968	0.00102434
	Chr05	geneMaker00004879	0.433333	0	4.5015	0.00138858
	Chr05	geneMaker00004900	0.71	0.2	1.80425	0.00345165
	Chr05	geneMaker00004915	0.153333	0	5.28247	4.00108e-05
	Chr05	geneMaker00004942	23.5633	10.1033	1.21792	0.00147888
	Chr05	geneMaker00004954	4.06	9.84333	-1.2792	0.000976298
	Chr05	geneMaker00004959	12.4033	3.81	1.69573	2.53548e-05
	Chr05	geneMaker00004999	0.303333	0	4.10715	0.00514608
	Chr05	geneMaker00005009	0.546667	0.0933333	2.4364	0.00103532
	Chr05	geneMaker00005010	0.84	0.0433333	3.83755	6.73813e-05
	Chr05	geneMaker00005015	0.136667	0	4.31999	0.00263236
	Chr05	geneMaker00005022	7.52	16.41	-1.13825	0.00568422
	Chr05	geneMaker00005025	1.58333	0.43	1.84868	0.00026127
	Chr05	geneMaker00005027	0.52	0.08	2.53929	0.00158683
	Chr05	geneMaker00005045	51.04	20.7333	1.29391	0.000734655
	Chr05	geneMaker00005051	1.64667	0.423333	1.91491	0.000246567
	Chr05	geneMaker00005058	7.29667	17.31	-1.27434	0.00416686
	Chr05	geneMaker00005112	3.74	0.916667	2.00653	8.88423e-06
	Chr05	geneMaker00005120	1.03333	2.87667	-1.46464	0.00158743
	Chr05	geneMaker00005124	1.01667	6.49333	-2.67251	1.81891e-10
	Chr05	geneMaker00005127	14.1433	5.46	1.36707	0.00052638
	Chr05	geneMaker00005133	41.0767	139.373	-1.7716	4.81202e-06
	Chr05	geneMaker00005134	51.5067	116.177	-1.17627	0.00189055
	Chr05	geneMaker00005142	118.153	4.87667	4.58526	7.11919e-25
	Chr05	geneMaker00005147	5.18333	2.17333	1.2434	0.00377594
	Chr05	geneMaker00005150	47.4167	11.5667	2.03111	2.07167e-07
	Chr05	geneMaker00005166	0.57	0.173333	1.69612	0.000514994
	Chr05	geneMaker00005170	10.1033	3.18333	1.66317	2.83975e-05
	Chr05	geneMaker00005183	23.15	8.21333	1.49026	0.000117836
	Chr05	geneMaker00005199	6.41667	2.72333	1.22844	0.00264416
	Chr05	geneMaker00005227	32.6567	14.8667	1.13268	0.00287997
	Chr05	geneMaker00005257	5.05	0.963333	2.23699	0.0031552
	Chr05	geneMaker00005261	82.9333	179.253	-1.11851	0.003127
	Chr05	geneMaker00005267	0.483333	0.143333	1.7313	0.00318592
	Chr05	geneMaker00005273	22.64	6.72	1.74514	9.58074e-06
	Chr05	geneMaker00005278	0.483333	0.126667	1.87405	0.0031355
	Chr05	geneMaker00005288	1.44333	0.29	2.25621	6.87707e-05
	Chr05	geneMaker00005290	1.74	0.36	2.16271	0.00461786
	Chr05	geneMaker00005296	43.38	152.183	-1.83099	2.80741e-06
	Chr05	geneMaker00005312	42.27	20.3633	1.04939	0.00570025
	Chr05	geneMaker00005314	284.863	638.197	-1.18091	0.0018157
	Chr05	geneMaker00005317	26.81	57.0267	-1.09216	0.00400509
	Chr05	geneMaker00005322	296.83	89.6233	1.65091	4.45646e-05
	Chr05	geneMaker00005324	1.58333	0.49	1.68605	0.000167797
	Chr05	geneMaker00005327	9.50667	3.93	1.26346	0.00195994
	Chr05	geneMaker00005336	134.037	52.9433	1.33555	0.000445881
	Chr05	geneMaker00005355	12.42	37.4633	-1.59669	3.9506e-05
	Chr05	geneMaker00005358	1.13	0.42	1.40149	0.00493138
	Chr05	geneMaker00005365	422.653	1597.95	-1.92094	6.28497e-07
	Chr05	geneMaker00005378	28.9433	9.91333	1.43837	0.00308854
	Chr05	geneMaker00005386	44.4567	93.3133	-1.07675	0.00453167
	Chr05	geneMaker00005390	8.45333	2.14667	1.97337	1.00972e-06
	Chr05	geneMaker00005420	95.5467	41.7467	1.16624	0.0026658
	Chr05	geneMaker00005421	19.7633	45.0767	-1.20715	0.00236144
	Chr05	geneMaker00005422	4.70667	11.69	-1.31715	0.000807277
	Chr05	geneMaker00005423	31.25	72.8033	-1.22351	0.00128711
	Chr05	geneMaker00005436	5.82667	2.72333	1.09545	0.00463258
	Chr05	geneMaker00005441	3.40333	1.3	1.38109	0.000899577
	Chr05	geneMaker00005453	6.46	1.54	2.04884	1.69012e-06
	Chr05	geneMaker00005457	503.883	111.22	2.17223	2.46611e-08
	Chr05	geneMaker00005458	0.85	0.27	1.61708	0.00179289
	Chr05	geneMaker00005483	80.7833	286.057	-1.83355	2.03809e-06
	Chr05	geneMaker00005486	14.9033	2.13	2.78987	8.68116e-11
	Chr05	geneMaker00005489	17.93	52.6067	-1.56084	5.93596e-05
	Chr05	geneMaker00005501	2.86667	8.71667	-1.60081	0.000254651
	Chr05	geneMaker00005546	33.2133	11.93	1.46576	0.000188202
	Chr05	geneMaker00005547	1.84333	0.52	1.80917	7.33248e-05
	Chr05	geneMaker00005551	18.6033	3.59333	2.36828	3.34759e-09
	Chr05	geneMaker00005559	0.13	1.25333	-3.08852	0.000317232
	Chr05	geneMaker00005561	18.8867	7.96333	1.23724	0.00157879
	Chr05	geneMaker00005573	11.29	4.31333	1.38249	0.000480546
	Chr05	geneMaker00005574	1.19667	0.476667	1.31233	0.00263719
	Chr05	geneMaker00005614	132.49	37.5967	1.8129	2.60687e-06
	Chr05	geneMaker00005626	1.10333	0.113333	3.21249	8.19774e-07
	Chr05	geneMaker00005628	0.423333	0	6.04627	2.59535e-07
	Chr05	geneMaker00005637	2.42333	0.956667	1.33341	0.00278985
	Chr05	geneMaker00005646	2.08	0.66	1.64369	0.000136797
	Chr05	geneMaker00005649	0.58	0	5.55609	8.02571e-06
	Chr05	geneMaker00005672	4.20333	1.89333	1.14139	0.00582737
	Chr05	geneMaker00005675	6.12667	0.903333	2.74509	1.08487e-09
	Chr05	geneMaker00005679	1.17	0.283333	1.95552	0.0043982
	Chr05	geneMaker00005702	1.33	0.483333	1.45883	0.00128751
	Chr05	geneMaker00005703	26.4667	86.0333	-1.7039	9.60592e-06
	Chr05	geneMaker00005711	5.25667	24.8267	-2.24457	4.91585e-08
	Chr05	geneMaker00005717	2.8	7.61	-1.44314	0.000329943
	Chr05	geneMaker00005720	3.26333	1.23667	1.39402	0.000852846
	Chr05	geneMaker00005721	0.27	0.0166667	3.59639	0.000281228
	Chr05	geneMaker00005726	1.11333	0.3	1.87525	0.000109297
	Chr05	geneMaker00005728	0.476667	0.116667	2.00449	0.00139525
	Chr05	geneMaker00005731	16.1967	7.51667	1.10082	0.00470673
	Chr05	geneMaker00005733	2.34333	0.896667	1.38483	0.00151061
	Chr05	geneMaker00005737	0.526667	0.0733333	2.73707	5.13078e-05
	Chr05	geneMaker00005739	0.156667	0.44	-1.45967	0.0056603
	Chr05	geneMaker00005772	522.953	141.287	1.88418	1.01116e-06
	Chr05	geneMaker00005777	17.07	5.32667	1.67271	2.41429e-05
	Chr05	geneMaker00005780	8.35667	2.09667	1.98008	8.57363e-06
	Chr05	geneMaker00005788	25.0733	3.19333	2.95884	4.59753e-12
	Chr05	geneMaker00005798	15.9733	42.87	-1.42563	0.000185625
	Chr05	geneMaker00005806	1.48333	0.293333	2.33697	2.30684e-05
	Chr05	geneMaker00005811	0.723333	0.05	3.59544	1.02425e-05
	Chr05	geneMaker00005814	1.64333	0.24	2.72815	5.4477e-05
	Chr05	geneMaker00005840	1.49	0.193333	2.85196	2.04563e-05
	Chr05	geneMaker00005852	0.79	0.21	1.88865	0.000550599
	Chr05	geneMaker00005855	4.26	0.38	3.44643	2.33673e-11
	Chr05	geneMaker00005881	0.663333	0.133333	2.22422	0.000897563
	Chr05	geneMaker00005884	2.11333	5.53	-1.38863	0.000578671
	Chr05	geneMaker00005886	2.77	0.706667	1.94579	2.39773e-05
	Chr05	geneMaker00005901	7.37333	17.4567	-1.24882	0.00157219
	Chr05	geneMaker00005907	20.3167	59.6267	-1.55613	5.18725e-05
	Chr05	geneMaker00005910	17.66	5.79333	1.60565	3.40378e-05
	Chr05	geneMaker00005917	160.32	73.4767	1.10665	0.00364108
	Chr05	geneMaker00005921	11.51	1.74	2.70927	4.09167e-10
	Chr05	geneMaker00005935	3.94	0.536667	2.818	4.26655e-06
	Chr05	geneMaker00005938	2.57667	0.386667	2.68557	3.30312e-07
	Chr05	geneMaker00005943	152.42	732.367	-2.26759	6.34229e-09
	Chr05	geneMaker00005950	1.96667	0.763333	1.34279	0.00365665
	Chr05	geneMaker00005958	7.17	2.07333	1.78353	1.57369e-05
	Chr05	geneMaker00005965	0.86	0.193333	2.07466	0.000216706
	Chr05	geneMaker00005975	8.14	3.40667	1.25446	0.00119868
	Chr05	geneMaker00005984	16.31	6.65	1.29113	0.000772125
	Chr05	geneMaker00005992	0.616667	0.0666667	2.97178	0.000637605
	Chr05	geneMaker00006004	1.80667	0.33	2.40857	2.77985e-05
	Chr05	geneMaker00006014	0.63	0.0833333	2.80985	8.80574e-05
	Chr05	geneMaker00006018	2.63	1.14667	1.19124	0.00456651
	Chr05	geneMaker00006025	20.1133	42.79	-1.09099	0.00396767
	Chr05	geneMaker00006029	3.31667	7.15667	-1.11179	0.00406529
	Chr05	geneMaker00006033	2.77667	1.23333	1.1661	0.00357442
	Chr05	geneMaker00006036	30.9067	5.55	2.46107	4.01001e-09
	Chr05	geneMaker00006058	56.2733	153.573	-1.45377	0.000140903
	Chr05	geneMaker00006061	14.47	4.14333	1.80134	5.36701e-06
	Chr05	geneMaker00006073	8.37333	3.92667	1.09113	0.00410596
	Chr05	geneMaker00006079	0.53	2.46333	-2.20425	2.9031e-06
	Chr05	geneMaker00006087	13.2533	38.7467	-1.57227	0.000257444
	Chr05	geneMaker00006100	1.63667	0.48	1.73393	0.00313951
	Chr05	geneMaker00006110	0.37	0.0533333	2.7167	0.000171344
	Chr05	geneMaker00006115	153.527	16.7833	3.1915	4.04204e-15
	Chr05	geneMaker00006118	0.586667	0	5.28331	3.98692e-05
	Chr05	geneMaker00006122	5.47333	2.46333	1.14837	0.0030633
	Chr05	geneMaker00006123	0.816667	0.293333	1.43161	0.00472906
	Chr05	geneMaker00006126	19.97	9.49333	1.06936	0.00520294
	Chr05	geneMaker00006130	189.923	87.0733	1.11167	0.00343865
	Chr05	geneMaker00006135	24.57	8.65	1.4943	0.000166258
	Chr05	geneMaker00006136	2.63667	0.71	1.87446	0.0001823
	Chr05	geneMaker00006152	1.38333	12.9367	-3.20719	7.55446e-11
	Chr05	geneMaker00006169	79.1333	167.227	-1.08223	0.0041383
	Chr05	geneMaker00006177	782.94	117.03	2.73832	5.83573e-12
	Chr05	geneMaker00006185	4.22	9.82667	-1.22246	0.00202221
	Chr05	geneMaker00006189	12.3067	2.88	2.08372	4.94135e-07
	Chr05	geneMaker00006197	0.113333	0.77	-2.67978	0.000214088
	Chr05	geneMaker00006209	143.01	62.33	1.19395	0.00162078
	Chr05	geneMaker00006229	1.13333	0.09	3.18998	0.00213896
	Chr05	geneMaker00006238	19.6067	53.4767	-1.45543	0.000169947
	Chr05	geneMaker00006255	223.37	488.977	-1.13483	0.0026507
	Chr05	geneMaker00006257	0	0.15	-4.08971	0.00554377
	Chr05	geneMaker00006258	9.3	4.14	1.16271	0.00328719
	Chr05	geneMaker00006259	18	45.95	-1.36432	0.000480403
	Chr05	geneMaker00006270	1.60667	0.54	1.55139	0.00157782
	Chr17	geneMaker00006277	7.49667	3.22	1.20438	0.00437797
	Chr17	geneMaker00006299	12.4267	2.94333	2.06475	1.096e-06
	Chr17	geneMaker00006316	1.13	0.286667	1.92517	0.00231233
	Chr17	geneMaker00006319	11.7267	0.626667	4.19327	2.69677e-19
	Chr17	geneMaker00006327	5.89333	2.73667	1.10076	0.00586083
	Chr17	geneMaker00006328	11.7633	4.99333	1.2309	0.00165218
	Chr17	geneMaker00006330	74.5667	15.1633	2.28973	7.10676e-09
	Chr17	geneMaker00006336	3.02333	1.01333	1.56896	0.00013775
	Chr17	geneMaker00006344	1.87667	0	4.50126	0.00138948
	Chr17	geneMaker00006346	4.13667	0.543333	2.91498	5.19319e-09
	Chr13	geneMaker00006368	5.97667	1.23667	2.2482	1.44063e-06
	Chr13	geneMaker00006374	9.68	3.63667	1.40603	0.000509712
	Chr13	geneMaker00006376	2.74	11.25	-2.03958	2.12624e-06
	Chr13	geneMaker00006377	8.66667	2.14667	2.00365	1.06939e-06
	Chr13	geneMaker00006378	4.04667	0.963333	2.04812	5.37782e-05
	Chr13	geneMaker00006379	4.43	1.64333	1.42512	0.000555182
	Chr13	geneMaker00006385	11.81	3.56	1.72355	3.52585e-05
	Chr13	geneMaker00006391	343.423	717.57	-1.06674	0.00464703
	Chr13	geneMaker00006406	8.23333	3.68	1.15508	0.00370961
	Chr13	geneMaker00006407	7.80333	3.01333	1.3691	0.000514603
	Chr13	geneMaker00006412	6.26667	0.843333	2.86261	1.09803e-07
	Chr13	geneMaker00006436	17.6967	5.26333	1.74119	1.6864e-05
	Chr13	geneMaker00006440	0.696667	0.113333	2.47197	0.00035187
	Chr13	geneMaker00006441	78.0733	177.013	-1.19162	0.00172366
	Chr13	geneMaker00006448	0.43	0.08	2.4106	0.000523356
	Chr13	geneMaker00006454	0.15	0	4.81209	0.000400952
	Chr13	geneMaker00006455	13.9833	6.57667	1.08151	0.00545536
	Chr13	geneMaker00006502	2.94333	8.41333	-1.51608	0.000154275
	Chr13	geneMaker00006504	13.0633	4.83333	1.43153	0.00024474
	Chr13	geneMaker00006527	1.61333	0.573333	1.48753	0.000530759
	Chr13	geneMaker00006531	8.93333	3.59	1.31137	0.000803741
	Chr13	geneMaker00006559	5.72	1.93	1.55327	0.000647758
	Chr13	geneMaker00006562	32.2267	68.6467	-1.09612	0.00395027
	Chr13	geneMaker00006574	3.81333	1.71667	1.14712	0.00468003
	Chr13	geneMaker00006581	0.876667	0.116667	2.87733	1.63794e-05
	Chr13	geneMaker00006584	13.7267	82.5533	-2.59257	8.98226e-11
	Chr13	geneMaker00006586	22.9433	8.36333	1.45296	0.000162692
	Chr13	geneMaker00006590	8.87	3.63333	1.28508	0.000927437
	Chr13	geneMaker00006592	4.22333	1.80333	1.22163	0.0027928
	Chr13	geneMaker00006597	25.2333	7.43333	1.74024	2.56927e-05
	Chr13	geneMaker00006601	8.41333	25.5133	-1.6113	0.000286038
	Chr13	geneMaker00006606	452.35	188.723	1.25257	0.000946447
	Chr13	geneMaker00006632	14.24	3.03333	2.21962	1.07028e-07
	Chr13	geneMaker00006639	17.72	43.3367	-1.29715	0.000746029
	Chr13	geneMaker00006640	18.72	7.06333	1.40226	0.000280013
	Chr13	geneMaker00006651	0.696667	0.01	5.43488	3.80293e-11
	Chr13	geneMaker00006662	0.39	0	5.06749	0.000122921
	Chr13	geneMaker00006675	0.856667	3.74667	-2.12801	1.31476e-06
	Chr13	geneMaker00006676	0.236667	0.0133333	3.59504	0.0002829
	Chr13	geneMaker00006677	82.58	32.8667	1.32302	0.000524189
	Chr13	geneMaker00006701	8.12	1.53667	2.38261	1.75724e-07
	Chr13	geneMaker00006713	39.0333	87.3433	-1.17838	0.00223251
	Chr13	geneMaker00006720	3.47667	0.593333	2.53049	8.10428e-08
	Chr13	geneMaker00006749	5.77333	2.53333	1.1809	0.00390073
	Chr13	geneMaker00006750	16.0633	2.31333	2.78532	4.10775e-11
	Chr13	geneMaker00006752	6.71333	1.50667	2.15148	1.37007e-07
	Chr13	geneMaker00006763	1.71667	4.37667	-1.34941	0.000925971
	Chr04	geneMaker00006766	57.3067	24.5467	1.21511	0.00147231
	Chr04	geneMaker00006778	38.9333	12.6667	1.6158	2.97421e-05
	Chr04	geneMaker00006781	0.82	0.0533333	3.50421	0.000463153
	Chr04	geneMaker00006789	1.67333	0.726667	1.20399	0.00327588
	Chr04	geneMaker00006796	3.02333	6.90667	-1.1945	0.00270116
	Chr04	geneMaker00006799	1.14667	2.88	-1.32188	0.00302213
	Chr04	geneMaker00006815	12.0367	37.83	-1.65344	1.75174e-05
	Chr04	geneMaker00006820	10.5867	4.78	1.14343	0.0035146
	Chr04	geneMaker00006826	1.04333	0.336667	1.59935	0.00120555
	Chr04	geneMaker00006828	0.873333	0.153333	2.45862	1.77769e-05
	Chr04	geneMaker00006833	101.377	38.8233	1.36622	0.000381857
	Chr02	geneMaker00006848	5.96667	2.10333	1.48791	0.00215294
	Chr02	geneMaker00006849	27.3467	62.1967	-1.18946	0.00176718
	Chr02	geneMaker00006851	0.87	0.29	1.5706	0.00485197
	Chr02	geneMaker00006858	3.43	0.75	2.16086	3.58001e-05
	Chr02	geneMaker00006875	2.48	1.08667	1.18487	0.00401387
	Chr02	geneMaker00006883	83.1767	28.8433	1.51653	8.62425e-05
	Chr02	geneMaker00006885	21.21	61.37	-1.54045	6.93664e-05
	Chr02	geneMaker00006894	5.24667	1.12	2.17972	1.56993e-05
	Chr02	geneMaker00006897	15.2067	34.45	-1.18387	0.00200334
	Chr02	geneMaker00006902	8.69333	3.09667	1.48436	0.000165942
	Chr02	geneMaker00006907	0.42	0	4.50111	0.00139003
	Chr02	geneMaker00006927	1.95333	0.42	2.13527	0.00276742
	Chr02	geneMaker00006940	2.43	0.17	3.30202	0.00127659
	Chr02	geneMaker00006947	3.82333	1.5	1.34051	0.00139617
	Chr02	geneMaker00006948	5.10667	0.796667	2.64444	5.17441e-08
	Chr02	geneMaker00006957	30.6033	9.45	1.68916	1.6344e-05
	Chr02	geneMaker00006961	10.9967	4.53667	1.25706	0.00564241
	Chr02	geneMaker00006973	27.3167	12.8367	1.08559	0.0045588
	Chr02	geneMaker00006976	201.827	88.8933	1.17615	0.00190133
	Chr02	geneMaker00006977	3.97	0.286667	3.54422	1.51189e-05
	Chr02	geneMaker00006978	9.79333	2.01	2.26794	2.05176e-07
	Chr02	geneMaker00006979	12.4033	4.09333	1.59168	7.20695e-05
	Chr02	geneMaker00006996	517.457	233.543	1.13797	0.00260799
	Chr02	geneMaker00007016	4.53	1.75667	1.36203	0.000796908
	Chr02	geneMaker00007017	166.787	66.6433	1.31865	0.000518626
	Chr02	geneMaker00007035	1382.84	262.19	2.38911	1.13546e-09
	Chr02	geneMaker00007038	8.13333	3.81333	1.09009	0.00467066
	Chr02	geneMaker00007053	0.493333	3.85333	-2.78231	0.000378652
	Chr02	geneMaker00007060	30.22	5.46	2.45631	3.32873e-09
	Chr02	geneMaker00007063	1.66333	5.63	-1.75699	4.3226e-05
	Chr02	geneMaker00007073	0.873333	0.236667	1.82747	0.00412133
	Chr02	geneMaker00007083	43.2233	8.59667	2.32171	6.70642e-09
	Chr02	geneMaker00007090	8.17333	3.33333	1.28846	0.00105398
	Chr02	geneMaker00007104	40.9367	19.0067	1.10256	0.00379721
	Chr02	geneMaker00007108	0.74	0.223333	1.71478	0.00282014
	Chr02	geneMaker00007111	0.14	0	4.50321	0.00138221
	Chr02	geneMaker00007112	5.55667	2.49	1.15317	0.00395718
	Chr02	geneMaker00007123	1.07	0.25	2.05315	0.00102035
	Chr02	geneMaker00007136	0.00666667	0.0766667	-3.27351	0.00144364
	Chr02	geneMaker00007142	0.126667	0	4.10808	0.00513595
	Chr02	geneMaker00007156	16.19	33.8133	-1.06454	0.00509089
	Chr02	geneMaker00007164	110.04	51.13	1.08986	0.00432935
	Chr02	geneMaker00007172	0.453333	0.0866667	2.31681	0.000266081
	Chr02	geneMaker00007177	0.26	0	4.10864	0.0051298
	Chr02	geneMaker00007178	3.43	0.24	3.40427	0.000773171
	Chr02	geneMaker00007181	0.12	0	4.72111	0.000591987
	Chr02	geneMaker00007188	8.15333	3.62667	1.16697	0.00244291
	Chr02	geneMaker00007198	22.4967	49.9067	-1.15997	0.00287437
	Chr02	geneMaker00007208	113.897	54.8767	1.04613	0.00577015
	Chr02	geneMaker00007223	0.67	0.12	2.41484	7.88011e-06
	Chr02	geneMaker00007229	1.28	0	4.3234	0.0026108
	Chr02	geneMaker00007244	1.6	0.356667	2.14357	5.02399e-06
	Chr02	geneMaker00007245	0.776667	0	4.11054	0.0051091
	Chr02	geneMaker00007250	19.07	5.34333	1.8331	2.50626e-06
	Chr02	geneMaker00007253	0.51	0.196667	1.356	0.00485193
	Chr02	geneMaker00007255	1.08	7.36333	-2.75972	9.70871e-09
	Chr02	geneMaker00007269	10.9467	4.09	1.41714	0.000261754
	Chr02	geneMaker00007270	0.34	0.0666667	2.2049	0.00187891
	Chr02	geneMaker00007271	31.8767	14.6067	1.1118	0.00471299
	Chr02	geneMaker00007272	16.7667	7.92667	1.07735	0.00505804
	Chr02	geneMaker00007283	18.7267	7.26	1.36175	0.0005035
	Chr02	geneMaker00007296	115.6	45.2433	1.34987	0.000386118
	Chr02	geneMaker00007301	3.33333	0.516667	2.66097	2.29969e-08
	Chr02	geneMaker00007313	1.74333	0.58	1.54227	0.00579106
	Chr02	geneMaker00007316	10.0533	3.68333	1.43767	0.000360265
	Chr02	geneMaker00007317	149.43	47.4533	1.58268	0.00010563
	Chr02	geneMaker00007319	5.15333	0.313333	3.49925	0.000472808
	Chr02	geneMaker00007342	1.93	0.326667	2.53083	3.95187e-07
	Chr02	geneMaker00007349	104.42	359.29	-1.78609	3.36396e-06
	Chr02	geneMaker00007356	3.22667	1.27667	1.32212	0.00332639
	Chr02	geneMaker00007367	3.23667	7.20667	-1.16056	0.00449016
	Chr02	geneMaker00007375	9.44667	4.13667	1.18738	0.00242474
	Chr02	geneMaker00007412	4.48667	0.783333	2.49662	1.91622e-08
	Chr02	geneMaker00007414	1.91	0.0866667	4.33048	3.18331e-10
	Chr02	geneMaker00007417	2.44	1.07	1.18774	0.0032961
	Chr02	geneMaker00007424	0.33	0	6.2138	6.72905e-08
	Chr02	geneMaker00007426	229.26	69.3733	1.71776	7.726e-06
	Chr02	geneMaker00007436	8.3	3.55667	1.2204	0.00173298
	Chr02	geneMaker00007439	5.57333	1.23667	2.15998	1.16942e-06
	Chr02	geneMaker00007440	0.51	0.123333	2.00454	0.00554752
	Chr02	geneMaker00007444	191.857	463.293	-1.28271	0.000722463
	Chr02	geneMaker00007446	0.456667	0.09	2.25117	0.00141765
	Chr02	geneMaker00007447	23.2867	4.37667	2.40384	5.26109e-09
	Chr02	geneMaker00007452	39.21	101.95	-1.37975	0.000282514
	Chr02	geneMaker00007453	22.2233	7.56	1.46878	0.00464041
	Chr02	geneMaker00007477	4.12	0.686667	2.52485	1.62588e-05
	Chr02	geneMaker00007480	0.48	0.0833333	2.4321	0.00105782
	Chr02	geneMaker00007490	8.26	3.5	1.23204	0.00201272
	Chr02	geneMaker00007503	1.24333	0.403333	1.60319	0.00174782
	Chr02	geneMaker00007524	34.0767	11.5967	1.55028	6.23766e-05
	Chr02	geneMaker00007528	11.66	30.3167	-1.38095	0.000321538
	Chr02	geneMaker00007534	0.556667	2	-1.82015	0.00308614
	Chr02	geneMaker00007537	60.7733	21.3	1.5089	8.21772e-05
	Chr02	geneMaker00007560	2.26	0.91	1.30309	0.00483986
	Chr02	geneMaker00007567	2.23	0.47	2.19684	0.00024364
	Chr02	geneMaker00007594	20.2667	47.8333	-1.25462	0.00128701
	Chr02	geneMaker00007599	2.19	0.63	1.78043	9.04635e-05
	Chr02	geneMaker00007602	17.5533	42.1567	-1.27072	0.000980473
	Chr02	geneMaker00007612	14.62	3.68	1.981	1.38179e-06
	Chr02	geneMaker00007626	143.337	24.6733	2.46059	1.17638e-08
	Chr02	geneMaker00007633	7	2.74	1.35144	0.000666536
	Chr02	geneMaker00007648	1.49333	0.106667	3.68156	3.70407e-08
	Chr02	geneMaker00007652	9.14333	20.92	-1.19631	0.001878
	Chr02	geneMaker00007673	0.31	0.02	3.58904	0.000290465
	Chr02	geneMaker00007675	2.78333	0	8.50377	4.35987e-20
	Chr02	geneMaker00007679	3.10667	8.24	-1.40876	0.000403678
	Chr02	geneMaker00007681	16.7367	7.30333	1.19251	0.00205668
	Chr02	geneMaker00007683	19.5	7.92	1.27868	0.00200679
	Chr02	geneMaker00007692	0.526667	0.0166667	4.57594	2.65439e-07
	Chr02	geneMaker00007693	10.9333	1.24	3.13035	1.4057e-13
	Chr02	geneMaker00007698	35.4967	238.167	-2.76645	7.85367e-12
	Chr02	geneMaker00007700	1.32667	0.25	2.24288	0.00307396
	Chr02	geneMaker00007711	0	1.78333	-6.34449	2.40789e-08
	Chr02	geneMaker00007717	118.333	348.117	-1.57212	4.13823e-05
	Chr02	geneMaker00007723	891.88	310.083	1.48342	0.000105412
	Chr02	geneMaker00007724	1.15	0.12	3.04329	0.000421424
	Chr02	geneMaker00007744	0.323333	0	4.81603	0.000395883
	Chr02	geneMaker00007745	3.68	0.49	2.88812	6.79125e-10
	Chr02	geneMaker00007753	461.117	155.223	1.55191	5.04329e-05
	Chr02	geneMaker00007768	7.35333	2.70333	1.43627	0.000359182
	Chr02	geneMaker00007815	159.917	353.127	-1.14522	0.00242159
	Chr02	geneMaker00007824	13.0467	5.6	1.2148	0.00201901
	Chr02	geneMaker00007835	3.38	0.803333	2.06059	1.89948e-06
	Chr02	geneMaker00007852	2.10667	0.33	2.6245	1.44444e-06
	Chr02	geneMaker00007853	1.53667	0.03	5.39321	2.8529e-14
	Chr02	geneMaker00007860	2.35333	0.36	2.70341	6.73727e-09
	Chr02	geneMaker00007883	3.67	0.583333	2.60223	8.03882e-06
	Chr02	geneMaker00007893	3.52333	0.616667	2.42024	6.85373e-05
	Chr02	geneMaker00007901	59.1333	26.7533	1.13626	0.00293299
	Chr02	geneMaker00007909	17.1067	83.8267	-2.25516	0.000150874
	Chr02	geneMaker00007911	8.79333	19.3933	-1.1432	0.00276097
	Chr02	geneMaker00007918	7.2	17.9333	-1.32148	0.000824826
	Chr02	geneMaker00007931	2.28	0.7	1.67804	0.000220804
	Chr02	geneMaker00007942	19.5367	6.53	1.57443	6.67896e-05
	Chr02	geneMaker00007944	33.56	8.41	1.98399	7.33542e-07
	Chr02	geneMaker00007960	0.616667	0.0633333	3.11178	0.000279357
	Chr02	geneMaker00007968	10.6767	30.71	-1.52597	7.44159e-05
	Chr02	geneMaker00007970	387.493	78.9867	2.29039	4.74735e-09
	Chr02	geneMaker00007973	6.23667	1.64	1.91885	3.28733e-06
	Chr02	geneMaker00007975	1.85	0.48	1.91074	0.000973684
	Chr02	geneMaker00007992	16.0333	5.33667	1.58059	5.92604e-05
	Chr02	geneMaker00008002	55.2067	26.1633	1.06792	0.00514881
	Chr02	geneMaker00008014	127.213	54.04	1.23252	0.0011408
	Chr02	geneMaker00008043	0.556667	0	4.66322	0.000744342
	Chr02	geneMaker00008047	46.5633	239.4	-2.42308	3.3319e-09
	Chr02	geneMaker00008057	56.9267	4.43333	3.65346	1.12345e-16
	Chr02	geneMaker00008072	12.9533	37.83	-1.55014	6.18882e-05
	Chr02	geneMaker00008082	0.83	0.316667	1.36807	0.00535178
	Chr02	geneMaker00008087	10.41	29.6133	-1.51315	0.000102699
	Chr02	geneMaker00008088	9.76333	2.98	1.70002	6.05243e-05
	Chr02	geneMaker00008105	6.29667	1.13333	2.44287	6.71733e-07
	Chr02	geneMaker00008108	7.8	16.4633	-1.08183	0.00508617
	Chr02	geneMaker00008116	6.99333	2.75333	1.33882	0.000723264
	Chr02	geneMaker00008127	39.49	81.5233	-1.05265	0.00559468
	Chr02	geneMaker00008129	504.547	229.4	1.13514	0.00262798
	Chr02	geneMaker00008145	2.72333	1.20667	1.16112	0.00469558
	Chr02	geneMaker00008147	7.36	3.39667	1.1133	0.00417736
	Chr02	geneMaker00008155	0.456667	0.126667	1.84822	0.00150084
	Chr02	geneMaker00008177	1.24	0	4.50306	0.00138276
	Chr02	geneMaker00008192	54.1533	154.093	-1.51618	7.59371e-05
	Chr02	geneMaker00008204	6.34667	1.81333	1.80056	1.30674e-05
	Chr02	geneMaker00008205	1.99667	0.336667	2.54873	1.61907e-07
	Chr02	geneMaker00008211	21.2267	43.7533	-1.04678	0.00579815
	Chr02	geneMaker00008215	0.123333	0.563333	-2.13554	0.000921877
	Chr02	geneMaker00008219	90.4667	36.74	1.29689	0.000641854
	Chr02	geneMaker00008223	23.09	58.73	-1.35401	0.000436134
	Chr02	geneMaker00008224	437.893	978.753	-1.16392	0.0020528
	Chr02	geneMaker00008237	8.04	2.56667	1.63101	0.000146623
	Chr02	geneMaker00008239	14.71	32.4467	-1.15099	0.00301357
	Chr02	geneMaker00008250	23.63	52.8933	-1.16928	0.00227175
	Chr02	geneMaker00008251	46.2633	12.41	1.83682	4.41104e-05
	Chr02	geneMaker00008262	42.0667	18.97	1.14464	0.00267893
	Chr02	geneMaker00008277	8.76667	3.51	1.31423	0.000951194
	Chr02	geneMaker00008291	0.746667	0.0266667	4.27922	3.05655e-06
	Chr02	geneMaker00008297	2.00667	0.873333	1.19457	0.00528193
	Chr02	geneMaker00008306	343.727	1000.71	-1.56887	4.13016e-05
	Chr02	geneMaker00008327	1.29	0.106667	3.50092	3.9029e-12
	Chr02	geneMaker00008350	16.1533	5.31667	1.59759	5.03533e-05
	Chr02	geneMaker00008361	27.99	148.07	-2.40697	9.99469e-10
	Chr02	geneMaker00008369	1.08333	0	6.1587	1.05751e-07
	Chr02	geneMaker00008375	135.363	51.0467	1.40083	0.000240135
	Chr02	geneMaker00008376	1.67667	0.566667	1.54732	0.000931468
	Chr02	geneMaker00008389	3.28667	20.5967	-2.65209	3.47131e-10
	Chr02	geneMaker00008394	2.36333	0.18	3.62975	1.92446e-10
	Chr02	geneMaker00008401	0.656667	0.21	1.62655	0.00188466
	Chr02	geneMaker00008402	32.5	15.2633	1.08629	0.00443749
	Chr02	geneMaker00008403	11.7933	48.0633	-2.02946	2.03267e-07
	Chr02	geneMaker00008405	0.513333	0	6.10057	1.68299e-07
	Chr09	geneMaker00008418	59.13	133.203	-1.17366	0.00191027
	Chr09	geneMaker00008433	4.57	1.00333	2.17551	8.13062e-07
	Chr09	geneMaker00008444	2.54333	6.79	-1.42033	0.000763383
	Chr09	geneMaker00008467	64.77	22.8567	1.49409	0.000113775
	Chr09	geneMaker00008481	0.643333	0.193333	1.71857	0.000739992
	Chr09	geneMaker00008484	5.21667	1.29667	1.99862	1.83612e-06
	Chr09	geneMaker00008490	0.123333	0	4.10833	0.00513317
	Chr09	geneMaker00008505	139.263	29.28	2.24347	1.05866e-08
	Chr09	geneMaker00008508	69.0967	190.487	-1.46856	0.000120931
	Chr09	geneMaker00008513	0.273333	0.02	3.40424	0.000773236
	Chr09	geneMaker00008516	3.09	0.263333	3.51121	2.59462e-09
	Chr09	geneMaker00008518	5.81667	0.373333	3.76786	1.47633e-07
	Chr09	geneMaker00008521	1.5	4.44333	-1.57147	0.000605977
	Chr09	geneMaker00008524	63.6533	134.757	-1.08454	0.00406771
	Chr09	geneMaker00008529	0.883333	0	5.78857	1.7346e-06
	Chr09	geneMaker00008534	165.113	35.22	2.22445	1.30572e-08
	Chr09	geneMaker00008536	13.4767	4.88667	1.45866	0.000202817
	Chr09	geneMaker00008545	33.2833	72.9267	-1.13545	0.0027567
	Chr09	geneMaker00008559	16.9067	7.84	1.10627	0.00377656
	Chr09	geneMaker00008570	7.93333	3.08667	1.35188	0.000957313
	Chr09	geneMaker00008572	230.647	49.9067	2.20078	1.81217e-08
	Chr09	geneMaker00008578	0.496667	0.11	2.16306	7.73865e-05
	Chr09	geneMaker00008579	99.7367	477.893	-2.31357	6.16358e-09
	Chr09	geneMaker00008591	14.1833	31.8233	-1.17293	0.00237969
	Chr09	geneMaker00008596	58.15	25.0633	1.21153	0.00141243
	Chr09	geneMaker00008602	42.4267	11.19	1.89702	1.02935e-05
	Chr09	geneMaker00008609	25.61	10.3267	1.3033	0.000793043
	Chr09	geneMaker00008617	0.16	0	4.10264	0.00522593
	Chr09	geneMaker00008640	1.28333	3.62333	-1.49433	0.00176542
	Chr09	geneMaker00008654	154.767	41.5933	1.89198	9.64148e-07
	Chr09	geneMaker00008666	63.7567	0	5.85387	1.08766e-06
	Chr09	geneMaker00008668	37.25	158.103	-2.23717	1.53509e-06
	Chr09	geneMaker00008675	4.32667	1.07	2.00784	1.33771e-06
	Chr09	geneMaker00008697	0.88	2.63	-1.56993	0.000990244
	Chr09	geneMaker00008720	3.36667	0.576667	2.43208	0.00105802
	Chr09	geneMaker00008744	9.6	22.1333	-1.20795	0.00174807
	Chr09	geneMaker00008747	9.94	21.43	-1.11204	0.00391758
	Chr09	geneMaker00008756	27.3567	11.5433	1.24326	0.00108915
	Chr09	geneMaker00008762	12.4367	4.82667	1.35899	0.000629674
	Chr09	geneMaker00008788	12.3167	31.1767	-1.34122	0.000441116
	Chr09	geneMaker00008790	2.86333	0.656667	2.11051	2.33855e-06
	Chr09	geneMaker00008798	5.6	12.8433	-1.19924	0.00188311
	Chr09	geneMaker00008800	249.157	62.28	1.98844	3.18416e-07
	Chr09	geneMaker00008812	11.0667	2.18667	2.32742	4.01375e-08
	Chr09	geneMaker00008816	286.353	91.3233	1.64451	1.74227e-05
	Chr09	geneMaker00008832	3.7	0.676667	2.43949	7.93212e-08
	Chr09	geneMaker00008833	16	6.02	1.40523	0.000308528
	Chr09	geneMaker00008840	0.39	0.0533333	2.61476	0.00389648
	Chr09	geneMaker00008852	21.5633	9.66667	1.15213	0.002864
	Chr09	geneMaker00008863	6.77	2.16	1.6306	0.000276369
	Chr09	geneMaker00008874	229.403	27.11	3.07006	4.17097e-14
	Chr09	geneMaker00008878	6.37	2.89	1.13607	0.00399134
	Chr09	geneMaker00008897	1.35	0.163333	2.96902	4.32687e-07
	Chr09	geneMaker00008899	0.686667	0.1	2.67238	0.000743138
	Chr09	geneMaker00008906	7.81333	2.14333	1.85438	9.37457e-06
	Chr09	geneMaker00008914	31.1133	113.21	-1.87125	1.42803e-06
	Chr09	geneMaker00008935	0.18	0.03	2.43484	0.00104339
	Chr09	geneMaker00008945	2792.64	1287.3	1.10656	0.00334494
	Chr09	geneMaker00008976	0.15	0	4.10952	0.00512028
	Chr09	geneMaker00008981	121.46	57.14	1.08334	0.00416823
	Chr09	geneMaker00008982	0.736667	0.156667	2.20648	2.02763e-06
	Chr09	geneMaker00008995	361.077	103.437	1.78868	3.52581e-06
	Chr09	geneMaker00008999	6.04	2.40667	1.31609	0.00201513
	Chr09	geneMaker00009001	1.63667	0.106667	3.898	1.70164e-12
	Chr09	geneMaker00009002	7.41333	2.05667	1.83807	7.22023e-06
	Chr09	geneMaker00009013	5.21	2.41	1.10971	0.00426914
	Chr09	geneMaker00009036	0.753333	0.21	1.78498	0.00527117
	Chr09	geneMaker00009038	2.64333	0.553333	2.20865	0.000346579
	Chr09	geneMaker00009039	0.836667	0.19	2.0637	0.00238308
	Chr09	geneMaker00009050	37.8733	16.1367	1.2213	0.00161191
	Chr09	geneMaker00009053	0.693333	0.153333	2.14544	4.1344e-05
	Chr09	geneMaker00009054	368.62	90.5633	2.02171	1.78796e-07
	Chr09	geneMaker00009071	12.4633	61.6267	-2.31177	6.51757e-09
	Chr09	geneMaker00009081	7.81333	1.18333	2.67359	1.84725e-07
	Chr09	geneMaker00009099	0.563333	0.0433333	3.3015	0.00127904
	Chr09	geneMaker00009101	6.86667	1.27	2.41156	2.87776e-07
	Chr09	geneMaker00009103	2.37333	0.886667	1.41924	0.0019742
	Chr09	geneMaker00009105	18.16	7.87	1.19472	0.00261271
	Chr09	geneMaker00009112	1.34	0	4.88802	0.000288314
	Chr09	geneMaker00009117	23.14	6.98667	1.72484	9.03891e-06
	Chr09	geneMaker00009122	10.6833	24.41	-1.19381	0.00173533
	Chr09	geneMaker00009125	14.6667	6.37333	1.18958	0.00306562
	Chr12	geneMaker00009133	3.70667	0.6	2.58927	9.38535e-07
	Chr12	geneMaker00009134	14.85	6.42333	1.19754	0.00313206
	Chr12	geneMaker00009136	0.336667	0.0433333	2.80138	0.00157972
	Chr12	geneMaker00009148	32.2333	12.4533	1.37039	0.000333358
	Chr12	geneMaker00009150	602.51	165.037	1.86439	1.28573e-06
	Chr12	geneMaker00009153	51	17.0867	1.56406	6.84378e-05
	Chr12	geneMaker00009157	1.90667	0.28	2.69077	7.28126e-05
	Chr12	geneMaker00009163	3.55333	1.51333	1.22462	0.00260507
	Chr12	geneMaker00009167	1.83	0.286667	2.64706	3.49166e-07
	Chr12	geneMaker00009174	50.7467	3.35333	3.59763	0.000231481
	Chr12	geneMaker00009176	0.806667	7.38333	-3.10536	2.22075e-06
	Chr12	geneMaker00009178	6.45333	2.86667	1.16283	0.00488486
	Chr12	geneMaker00009199	7.34333	0.566667	3.67674	8.12951e-15
	Chr12	geneMaker00009200	164.633	4.24667	5.26834	1.48049e-30
	Chr12	geneMaker00009228	11.17	2.49333	2.05618	0.00100265
	Chr12	geneMaker00009237	1.88333	5.70333	-1.59542	0.000193369
	Chr12	geneMaker00009243	197.907	30.6867	2.67881	2.01137e-11
	Chr12	geneMaker00009252	0.76	0	5.17629	7.04557e-05
	Chr12	geneMaker00009259	7.64	2.33	1.69216	0.000478243
	Chr12	geneMaker00009271	0.373333	0.0733333	2.2368	0.00315787
	Chr12	geneMaker00009282	3.19333	8.17333	-1.35841	0.000832354
	Chr12	geneMaker00009303	13.46	4.41	1.59844	0.000116357
	Chr12	geneMaker00009309	12.0033	2.66667	2.14954	7.69304e-07
	Chr12	geneMaker00009314	3.03333	0.43	2.82443	2.93482e-10
	Chr12	geneMaker00009325	1.98333	0.54	1.87167	1.21719e-05
	Chr12	geneMaker00009337	26.6433	5.49333	2.2137	7.15976e-06
	Chr12	geneMaker00009355	100.91	212.303	-1.0997	0.00395517
	Chr12	geneMaker00009371	20.6667	48	-1.22128	0.00148616
	Chr12	geneMaker00009385	7.98333	19.1333	-1.28167	0.00210326
	Chr12	geneMaker00009397	7.08333	2.72	1.37446	0.00104682
	Chr12	geneMaker00009416	0.4	0.0333333	3.2416	0.0014158
	Chr12	geneMaker00009418	3.43333	8.06	-1.23057	0.00147003
	Chr12	geneMaker00009420	0.773333	0.133333	2.47308	6.59816e-06
	Chr12	geneMaker00009431	279.497	708.657	-1.36098	0.000345532
	Chr12	geneMaker00009434	38.6033	14.9067	1.36756	0.000375904
	Chr12	geneMaker00009443	0.84	0	5.98522	4.14427e-07
	Chr12	geneMaker00009444	1.41667	0.213333	2.69261	1.31022e-05
	Chr12	geneMaker00009467	3.73667	1.51	1.28537	0.00570514
	Chr12	geneMaker00009476	7.15667	2.46	1.5389	8.29549e-05
	Chr12	geneMaker00009486	8.30667	26.24	-1.66178	1.9807e-05
	Chr12	geneMaker00009491	48.9733	4.8	3.33718	2.25643e-13
	Chr12	geneMaker00009509	391.227	115.447	1.74653	5.64681e-06
	Chr12	geneMaker00009516	108.997	48.37	1.16722	0.0020924
	Chr12	geneMaker00009531	73.2933	28.5167	1.27094	0.00332667
	Chr12	geneMaker00009540	4.37667	9.74	-1.15817	0.00386641
	Chr12	geneMaker00009555	0.82	0.263333	1.6362	0.000989824
	Chr12	geneMaker00009562	1.79333	0.78	1.19595	0.00564562
	Chr12	geneMaker00009565	10	4.11	1.27084	0.00197426
	Chr12	geneMaker00009575	23.9433	9.40667	1.34357	0.000501146
	Chr12	geneMaker00009580	178.483	26.88	2.72204	1.03955e-11
	Chr12	geneMaker00009582	3.85333	1.48667	1.36586	0.00255092
	Chr12	geneMaker00009585	3.67333	16.56	-2.17909	6.88169e-07
	Chr12	geneMaker00009586	23.1833	57.5767	-1.32293	0.000627111
	Chr12	geneMaker00009608	0.546667	0.0966667	2.45444	5.19329e-05
	Chr12	geneMaker00009618	0.453333	0.103333	2.1064	0.00112381
	Chr12	geneMaker00009620	25.6733	56.3967	-1.14821	0.00297996
	Chr12	geneMaker00009626	1.78333	0.466667	1.93869	6.10945e-05
	Chr12	geneMaker00009631	1234.74	439.29	1.47438	0.000108477
	Chr12	geneMaker00009633	0.58	0.0733333	2.80816	0.000327739
	Chr12	geneMaker00009641	38.6067	1.47667	4.69902	5.09551e-25
	Chr12	geneMaker00009664	159.2	64.3867	1.25876	0.00118921
	Chr12	geneMaker00009681	0.636667	0.123333	2.27658	0.000355033
	Chr12	geneMaker00009688	13.1467	2.98667	2.12941	1.95037e-07
	Chr12	geneMaker00009690	28.08	74.6867	-1.41556	0.000215181
	Chr12	geneMaker00009692	3.96	1.21667	1.70171	6.65509e-05
	Chr12	geneMaker00009711	8.88	3.36	1.39644	0.000665741
	Chr12	geneMaker00009715	227.873	77.0933	1.5577	4.60382e-05
	Chr12	geneMaker00009720	0.403333	0.0266667	3.59223	0.000286431
	Chr12	geneMaker00009722	58.8233	26.7167	1.13635	0.00270987
	Chr12	geneMaker00009736	15.7267	5.45333	1.52172	0.000100776
	Chr12	geneMaker00009740	2.44667	0.903333	1.42002	0.00119979
	Chr12	geneMaker00009745	5.72	2.5	1.19105	0.00312609
	Chr12	geneMaker00009763	2.38	7.02	-1.56128	9.87094e-05
	Chr12	geneMaker00009767	5.40667	11.77	-1.1273	0.00478541
	Chr12	geneMaker00009784	0.993333	3.12	-1.6394	0.000958079
	Chr12	geneMaker00009786	41.1667	13.7533	1.5584	0.000103089
	Chr12	geneMaker00009787	12.7733	4.74	1.4192	0.00060341
	Chr12	geneMaker00009791	25.5133	9.22333	1.46283	0.000164355
	Chr12	geneMaker00009801	1.41667	3.09	-1.12679	0.00523724
	Chr12	geneMaker00009803	3.74333	1.00333	1.89052	9.59098e-06
	Chr12	geneMaker00009809	138.83	28.7367	2.25959	1.09155e-08
	Chr12	geneMaker00009814	28.6133	11.87	1.26535	0.000959808
	Chr12	geneMaker00009828	1.25	13.2467	-3.27284	0.00144713
	Chr12	geneMaker00009830	0.806667	0.24	1.72056	0.00129659
	Chr12	geneMaker00009838	0.813333	0.163333	2.23998	0.000460872
	Chr12	geneMaker00009845	29.5	13.6033	1.11423	0.00340413
	Chr12	geneMaker00009847	19.4733	6.71	1.53534	6.64895e-05
	Chr12	geneMaker00009856	34.14	13.6233	1.31905	0.000632841
	Chr12	geneMaker00009871	0.416667	0.0266667	3.50165	0.000468119
	Chr12	geneMaker00009883	15.3333	38.8833	-1.34563	0.000440064
	Chr12	geneMaker00009895	1.26	0.376667	1.71327	0.00233157
	Chr12	geneMaker00009896	86.0767	34.0233	1.33276	0.000483087
	Chr12	geneMaker00009907	1.88333	0.716667	1.38816	0.00188497
	Chr12	geneMaker00009912	5.56667	2.33	1.25112	0.00180398
	Chr12	geneMaker00009938	0.366667	0.06	2.46454	0.00236308
	Chr12	geneMaker00009946	66.5967	28.73	1.20794	0.00151744
	Chr12	geneMaker00009955	0.72	0.0333333	4.03736	1.7842e-05
	Chr09	geneMaker00009983	2.49333	0.973333	1.34809	0.00166272
	Chr09	geneMaker00009986	2.27333	0.916667	1.2929	0.00250268
	Chr09	geneMaker00009991	1.14333	0.143333	2.86798	0.000223253
	Chr09	geneMaker00009992	1.99333	0.553333	1.8211	0.000222791
	Chr09	geneMaker00010005	2.64333	10.56	-1.99857	4.59736e-07
	Chr09	geneMaker00010019	5.58667	1.41667	1.96502	4.98964e-06
	Chr09	geneMaker00010056	10.5967	5.01333	1.07597	0.00547488
	Chr09	geneMaker00010057	77.5867	27.6067	1.48304	0.000114669
	Chr09	geneMaker00010069	2.09	0.733333	1.50313	0.00118528
	Chr09	geneMaker00010077	30.98	9.35333	1.72339	9.35463e-06
	Chr09	geneMaker00010086	6.26667	1.92	1.69192	0.000123397
	Chr09	geneMaker00010128	2.13667	0.49	2.08698	0.000809068
	Chr09	geneMaker00010132	0.766667	0.266667	1.5136	0.00519768
	Chr09	geneMaker00010133	14.1	4.07333	1.779	1.62873e-05
	Chr09	geneMaker00010134	2.5	0.59	2.01407	0.00090405
	Chr09	geneMaker00010149	11.77	0.626667	4.21443	8.92989e-20
	Chr09	geneMaker00010162	54.72	20.1433	1.43261	0.000216048
	Chr09	geneMaker00010168	74.51	28.4867	1.38085	0.000307687
	Chr09	geneMaker00010170	12.0267	3.3	1.86003	2.74221e-06
	Chr09	geneMaker00010178	3.92667	8.65333	-1.14135	0.00347319
	Chr09	geneMaker00010189	34.93	102.033	-1.5499	5.13237e-05
	Chr09	geneMaker00010198	42.5833	88.67	-1.06024	0.00499559
	Chr09	geneMaker00010200	0.273333	0	4.50262	0.0013844
	Chr09	geneMaker00010209	1.15667	0.2	2.49138	2.1748e-05
	Chr09	geneMaker00010221	17.15	5.12333	1.7341	1.56627e-05
	Chr09	geneMaker00010228	0.936667	0.243333	1.90224	0.000621583
	Chr09	geneMaker00010232	1.82333	0.82	1.14668	0.00568891
	Chr09	geneMaker00010238	23.6567	49.88	-1.08243	0.00458596
	Chr09	geneMaker00010239	1.70667	0.273333	2.46791	0.00232923
	Chr09	geneMaker00010249	4.89333	1.52	1.66936	0.000359566
	Chr09	geneMaker00010251	39.13	5.44667	2.76354	1.19346e-08
	Chr09	geneMaker00010257	115.147	15.2667	2.91176	4.48352e-13
	Chr09	geneMaker00010279	65.1	26.4167	1.27303	0.00121627
	Chr09	geneMaker00010302	57.7533	25.5367	1.16963	0.00220052
	Chr09	geneMaker00010307	434.637	1026.53	-1.24523	0.0009975
	Chr09	geneMaker00010309	150.467	761.253	-2.34309	2.19452e-09
	Chr06	geneMaker00010315	7.34667	3.15333	1.21606	0.00187584
	Chr06	geneMaker00010320	0.946667	3.02	-1.66459	0.000233437
	Chr06	geneMaker00010346	2.23667	6.52	-1.54525	0.000354671
	Chr06	geneMaker00010357	0.936667	0.296667	1.61848	0.00265078
	Chr06	geneMaker00010367	4.69	1.62333	1.52259	0.000516562
	Chr06	geneMaker00010389	1.55667	0.336667	2.16608	1.79518e-05
	Chr06	geneMaker00010396	0.243333	0.913333	-1.86945	0.00452234
	Chr06	geneMaker00010397	4.14333	1.92	1.10679	0.00530191
	Chr06	geneMaker00010420	7.79	16.6167	-1.09744	0.00525108
	Chr06	geneMaker00010441	4.52	1.14333	1.96409	2.15272e-05
	Chr06	geneMaker00010463	0.686667	0	6.41193	1.20914e-08
	Chr06	geneMaker00010506	12.3767	2.33	2.39804	6.01862e-09
	Chr06	geneMaker00010512	2.54	0.38	2.65083	4.14151e-05
	Chr06	geneMaker00010521	0.636667	0.0966667	2.54481	0.0015481
	Chr06	geneMaker00010522	353.66	143.02	1.27882	0.000799388
	Chr06	geneMaker00010525	7.94	3.36667	1.22979	0.00253552
	Chr06	geneMaker00010546	7.09333	2.68667	1.39442	0.000576839
	Chr06	geneMaker00010549	2.67	1.10667	1.26801	0.00218977
	Chr06	geneMaker00010561	26.18	5.77333	2.17023	1.57639e-07
	Chr06	geneMaker00010567	0.62	0.183333	1.74686	0.000520534
	Chr06	geneMaker00010581	0.74	0.0866667	3.02612	4.60396e-06
	Chr06	geneMaker00010628	30.25	74.6533	-1.30506	0.000592891
	Chr06	geneMaker00010651	71.1633	23.37	1.58952	4.72213e-05
	Chr06	geneMaker00010656	68.2467	208.53	-1.61556	2.43824e-05
	Chr06	geneMaker00010661	0.67	0.0533333	3.19073	0.00213339
	Chr06	geneMaker00010662	3.85	1.41667	1.4325	0.000616945
	Chr06	geneMaker00010670	0.826667	0.196667	2.01819	0.000622544
	Chr06	geneMaker00010678	1.43333	4.49667	-1.66806	0.00577764
	Chr06	geneMaker00010681	10.27	21.63	-1.0752	0.00446679
	Chr06	geneMaker00010685	231.243	84.7933	1.44221	0.000152882
	Chr06	geneMaker00010696	375.747	1019.58	-1.44691	0.00014232
	Chr06	geneMaker00010720	157.53	482.14	-1.6169	2.32908e-05
	Chr06	geneMaker00010721	1.64333	0.13	3.55445	2.4327e-08
	Chr06	geneMaker00010723	5.79333	2.63333	1.13529	0.00322866
	Chr06	geneMaker00010724	5.34333	12.6967	-1.25484	0.00210526
	Chr06	geneMaker00010733	5.34333	12.8733	-1.27243	0.00156327
	Chr06	geneMaker00010752	0	0.273333	-4.09513	0.00548104
	Chr06	geneMaker00010769	5.57	1.80333	1.59618	0.000432036
	Chr06	geneMaker00010773	2.21667	0.62	1.81965	0.00044445
	Chr06	geneMaker00010777	6.88667	2.85	1.25363	0.00456259
	Chr06	geneMaker00010778	1.81333	0.36	2.27292	9.82262e-06
	Chr06	geneMaker00010783	34.01	15.5733	1.12186	0.00336317
	Chr06	geneMaker00010790	5.11	1.07667	2.21864	5.17271e-06
	Chr06	geneMaker00010795	966.633	235.953	2.02007	1.85605e-07
	Chr06	geneMaker00010796	9.73333	2.86667	1.75518	2.28173e-05
	Chr06	geneMaker00010803	10.15	4.54333	1.15836	0.00235806
	Chr06	geneMaker00010804	0.63	0.136667	2.15923	0.000151103
	Chr06	geneMaker00010813	9.29333	0	4.1107	0.00510742
	Chr06	geneMaker00010829	0.926667	0.376667	1.28091	0.00315346
	Chr06	geneMaker00010836	4.16667	1.63333	1.3449	0.000981364
	Chr06	geneMaker00010846	0.873333	0.09	3.18762	4.34895e-06
	Chr06	geneMaker00010854	1.55	0	5.064	0.000124529
	Chr06	geneMaker00010863	5.11333	1.67667	1.60244	7.08217e-05
	Chr06	geneMaker00010866	0.343333	0.0166667	3.90619	4.32339e-05
	Chr06	geneMaker00010875	1024.18	484.827	1.06901	0.00457608
	Chr06	geneMaker00010878	34.5267	72.9067	-1.08013	0.00425544
	Chr01	geneMaker00010892	16.2367	5.36	1.58684	0.000106946
	Chr01	geneMaker00010894	2.88	0.716667	1.98779	2.74041e-05
	Chr01	geneMaker00010903	4.87	1.70333	1.46509	0.00454569
	Chr01	geneMaker00010904	38.4767	91.7467	-1.2587	0.000939209
	Chr01	geneMaker00010906	102.81	43.48	1.23842	0.0010912
	Chr01	geneMaker00010927	178.237	636.573	-1.84379	1.68957e-06
	Chr01	geneMaker00010935	6.6	17.08	-1.37917	0.000663072
	Chr01	geneMaker00010949	13.0067	33.9433	-1.44998	0.00322548
	Chr01	geneMaker00010962	3.22	0	7.9791	1.21229e-16
	Chr01	geneMaker00010988	1.49	0.546667	1.4298	0.00282883
	Chr01	geneMaker00011005	17.2433	41.8	-1.28146	0.000813017
	Chr01	geneMaker00011017	18.59	51.2767	-1.47828	0.0001753
	Chr01	geneMaker00011029	2.71667	1.18333	1.18759	0.00527357
	Chr01	geneMaker00011057	4.18	1.52	1.44539	0.00313935
	Chr01	geneMaker00011075	1.14333	0.226667	2.2934	7.39895e-05
	Chr01	geneMaker00011096	14.6133	56.8467	-1.96509	5.04489e-07
	Chr01	geneMaker00011097	63.5167	185.46	-1.59962	5.40605e-05
	Chr01	geneMaker00011108	2.94333	8.79	-1.57955	7.84079e-05
	Chr01	geneMaker00011110	0.55	2.59333	-2.23497	3.5424e-07
	Chr01	geneMaker00011111	18.6533	5.01	1.88553	2.68295e-06
	Chr01	geneMaker00011112	14.29	30.6	-1.10298	0.00390192
	Chr01	geneMaker00011114	0.936667	0.386667	1.27285	0.00556256
	Chr01	geneMaker00011119	2.49333	0.75	1.74585	2.35934e-05
	Chr01	geneMaker00011143	0.51	1.90333	-1.89305	8.18314e-05
	Chr01	geneMaker00011144	23.1933	68.6533	-1.572	4.57581e-05
	Chr01	geneMaker00011168	3.49667	0.503333	2.75219	3.74982e-07
	Chr01	geneMaker00011171	14.6133	56.8467	-1.96509	5.04489e-07
	Chr01	geneMaker00011173	15.8967	41.3133	-1.39942	0.00333852
	Chr01	geneMaker00011183	14.6533	5.93333	1.29722	0.00100754
	Chr01	geneMaker00011190	6.95333	0.35	4.2525	4.31411e-16
	Chr01	geneMaker00011197	0.15	0.623333	-2.04719	0.00012016
	Chr01	geneMaker00011205	1.88	5.38	-1.52085	0.000477621
	Chr01	geneMaker00011215	18.1233	46.0967	-1.37318	0.000594936
	Chr01	geneMaker00011227	59.57	22.0367	1.4286	0.000197083
	Chr01	geneMaker00011233	29.2233	62.5767	-1.10554	0.00377683
	Chr01	geneMaker00011246	80.6067	30.1433	1.41062	0.000233457
	Chr01	geneMaker00011256	99.1167	48.0167	1.04349	0.00567448
	Chr01	geneMaker00011287	12.2733	3.48333	1.81076	1.56075e-05
	Chr01	geneMaker00011303	2.94333	8.79	-1.57955	7.84079e-05
	Chr01	geneMaker00011305	134.463	18.4333	2.78136	4.87253e-10
	Chr01	geneMaker00011311	52.59	24.66	1.08865	0.00412969
	Chr01	geneMaker00011322	4.67	13.3467	-1.51565	8.20675e-05
	Chr01	geneMaker00011323	0.616667	3.95667	-2.63826	2.05677e-05
	Chr01	geneMaker00011339	62.32	131.143	-1.07563	0.00438132
	Chr01	geneMaker00011343	2.94333	8.79	-1.57955	7.84079e-05
	Chr01	geneMaker00011371	1.23667	0.353333	1.76477	0.00112585
	Chr01	geneMaker00011373	38.06	9.18	2.04123	2.44432e-07
	Chr01	geneMaker00011397	26.4467	76.5867	-1.54396	6.39211e-05
	Chr01	geneMaker00011403	14.6133	56.8467	-1.96509	5.04489e-07
	Chr01	geneMaker00011418	42.5167	2.13	4.30675	5.51419e-22
	Chr01	geneMaker00011423	25.8667	71.7767	-1.47541	0.000115181
	Chr01	geneMaker00011433	20.68	43.32	-1.06862	0.00476478
	Chr01	geneMaker00011451	49.6367	126.807	-1.35396	0.000359421
	Chr01	geneMaker00011467	94.97	39.3767	1.25869	0.00103334
	Chr01	geneMaker00011475	1.2	0.403333	1.54406	0.0030511
	Chr01	geneMaker00011482	31.9033	11.9333	1.41162	0.000267883
	Chr01	geneMaker00011492	0.956667	0.203333	2.20629	7.34811e-05
	Chr01	geneMaker00011493	12.2733	3.48333	1.81076	1.56075e-05
	Chr01	geneMaker00011494	0.233333	0.776667	-1.68629	0.00193307
	Chr01	geneMaker00011496	1.08333	0.27	1.97795	0.000603978
	Chr01	geneMaker00011501	1.55333	0.166667	3.08766	4.91152e-05
	Chr06	geneMaker00011506	14.5	5.80667	1.31613	0.000725124
	Chr06	geneMaker00011523	0.916667	0.25	1.83345	0.00129493
	Chr06	geneMaker00011539	259.143	70.77	1.86912	1.24575e-06
	Chr06	geneMaker00011545	0.906667	0.113333	2.96741	1.00926e-06
	Chr06	geneMaker00011571	3.28333	7.94	-1.27521	0.00108959
	Chr06	geneMaker00011575	42.6467	742.307	-4.12885	2.42354e-22
	Chr06	geneMaker00011593	1.15	0.343333	1.68149	0.00202341
	Chr06	geneMaker00011609	0.723333	0.18	1.96004	0.00276126
	Chr06	geneMaker00011617	10.46	3.74333	1.47357	0.000324288
	Chr06	geneMaker00011624	24.8867	80	-1.70037	1.41276e-05
	Chr06	geneMaker00011629	25.5933	4.35333	2.54136	7.65835e-10
	Chr06	geneMaker00011630	8.02	18.7267	-1.2281	0.00156496
	Chr06	geneMaker00011633	0.696667	0.0933333	2.80949	8.82431e-05
	Chr06	geneMaker00011641	22.0833	6.56667	1.73113	2.42438e-05
	Chr06	geneMaker00011656	74.1833	31.7467	1.22041	0.00131783
	Chr06	geneMaker00011658	107.963	50.55	1.09302	0.00379424
	Chr06	geneMaker00011664	1.42	13.7033	-3.16584	0.00236435
	Chr06	geneMaker00011683	15.8	1.64	3.15451	1.42521e-06
	Chr06	geneMaker00011708	0.733333	0.0833333	2.96684	0.000652113
	Chr06	geneMaker00011711	2.47333	0.71	1.75707	0.00215341
	Chr06	geneMaker00011717	9.55333	4.09667	1.21569	0.00201568
	Chr06	geneMaker00011719	2.50667	8.29667	-1.72778	2.1805e-05
	Chr06	geneMaker00011720	125.523	36.92	1.75614	5.45766e-06
	Chr06	geneMaker00011745	21.53	8.65	1.31192	0.000661503
	Chr06	geneMaker00011750	2.84	1.27	1.16046	0.00473998
	Chr06	geneMaker00011751	153.537	47.6267	1.68213	1.21442e-05
	Chr06	geneMaker00011763	1.32333	2.96667	-1.16586	0.00356441
	Chr06	geneMaker00011767	454.597	198.13	1.19276	0.00160904
	Chr06	geneMaker00011772	3.15	0.736667	2.07961	1.99583e-06
	Chr06	geneMaker00011781	12.7267	3.56	1.83384	3.61281e-06
	Chr06	geneMaker00011786	652.78	304.25	1.09383	0.00374564
	Chr06	geneMaker00011787	7.06667	2.45333	1.51304	0.00038238
	Chr06	geneMaker00011804	2.56667	0.123333	4.25634	4.33151e-12
	Chr06	geneMaker00011810	14.6167	3.89667	1.90476	1.38223e-06
	Chr06	geneMaker00011811	341.813	133.21	1.30742	0.000721391
	Chr06	geneMaker00011814	189.067	521.36	-1.48197	0.000104579
	Chr06	geneMaker00011815	0.436667	0.16	1.42789	0.00529731
	Chr06	geneMaker00011824	57.11	19.3967	1.55375	5.29829e-05
	Chr06	geneMaker00011832	31.0733	14.57	1.08885	0.00439881
	Chr06	geneMaker00011845	1.19	0.0833333	3.54598	1.49547e-05
	Chr06	geneMaker00011853	2.78667	1.01667	1.43696	0.00311758
	Chr06	geneMaker00011859	0.12	0	4.32254	0.00261618
	Chr06	geneMaker00011865	2.31667	6.60667	-1.51677	0.000678496
	Chr06	geneMaker00011870	9.07333	3.75333	1.26692	0.00143786
	Chr06	geneMaker00011878	0.896667	0.17	2.35706	0.000737305
	Chr06	geneMaker00011893	11.3367	1.99	2.50422	1.26126e-09
	Chr06	geneMaker00011896	14.63	4.87667	1.57628	8.11792e-05
	Chr06	geneMaker00011917	31.91	15.0933	1.07515	0.00500207
	Chr06	geneMaker00011918	25.2367	11.8533	1.08685	0.00449136
	Chr06	geneMaker00011920	1.60667	0.34	2.18483	8.46916e-05
	Chr06	geneMaker00011926	20.8433	8.23333	1.33469	0.000573633
	Chr06	geneMaker00011939	0.68	0.113333	2.38586	0.00352743
	Chr06	geneMaker00011942	1.73667	9.30333	-2.41816	3.18115e-09
	Chr06	geneMaker00011974	0.343333	0	4.31784	0.00264607
	Chr06	geneMaker00011982	141.337	52.1667	1.42197	0.000214988
	Chr06	geneMaker00011984	6.75333	1.88333	1.82856	1.31809e-05
	Chr06	geneMaker00011986	16.1467	6.03667	1.41534	0.00026114
	Chr06	geneMaker00011998	31.23	92.3767	-1.56824	4.27788e-05
	Chr06	geneMaker00012013	5.51	13.64	-1.31002	0.00089196
	Chr06	geneMaker00012025	10.9867	3.74	1.48564	0.00439924
	Chr06	geneMaker00012030	237.807	105.39	1.1689	0.00200079
	Chr06	geneMaker00012031	21.3833	7.74667	1.46203	0.000141765
	Chr06	geneMaker00012067	5.56667	2.38667	1.21457	0.00238776
	Chr06	geneMaker00012070	0.29	0	4.66717	0.000735695
	Chr06	geneMaker00012078	9.41	4.31333	1.11853	0.00502338
	Chr06	geneMaker00012121	9.08667	34.6733	-1.95055	5.23954e-06
	Chr06	geneMaker00012124	35.73	14.83	1.26553	0.000928877
	Chr06	geneMaker00012126	48.37	10.35	2.21738	2.06334e-08
	Chr06	geneMaker00012140	28.7133	81.2033	-1.55539	0.00013622
	Chr06	geneMaker00012143	0.283333	0	4.50457	0.00137714
	Chr06	geneMaker00012148	3.33	1.42	1.21573	0.00523026
	Chr06	geneMaker00012155	2.38333	0.18	3.59545	7.55366e-07
	Chr06	geneMaker00012163	1.15	0.196667	2.3822	0.00358027
	Chr11	geneMaker00012188	7.28333	3.43	1.08314	0.00540936
	Chr11	geneMaker00012193	35.2833	14.07	1.32196	0.000567293
	Chr11	geneMaker00012194	179.743	64.56	1.46849	0.00012191
	Chr11	geneMaker00012195	1.50667	0.536667	1.46233	0.00203721
	Chr11	geneMaker00012201	0.85	0.216667	1.94771	0.000568068
	Chr11	geneMaker00012202	15.7133	6.56667	1.25591	0.00107245
	Chr11	geneMaker00012217	18.0267	3.37	2.29645	0.000112506
	Chr11	geneMaker00012246	23.91	50.19	-1.08192	0.00502286
	Chr11	geneMaker00012247	15.2733	6.88333	1.14218	0.00341615
	Chr11	geneMaker00012265	9.27667	4.34333	1.08937	0.00516831
	Chr11	geneMaker00012274	14.0567	5.64	1.31495	0.000636587
	Chr11	geneMaker00012281	1.31667	0.266667	2.29665	3.23616e-06
	Chr11	geneMaker00012316	2.21333	0.833333	1.39771	0.00243497
	Chr11	geneMaker00012330	2.81	1.04	1.4287	0.000372859
	Chr11	geneMaker00012354	642.03	1370.62	-1.09837	0.003578
	Chr11	geneMaker00012357	11.6933	4.02667	1.52728	0.000252497
	Chr11	geneMaker00012373	7.19667	3.17667	1.17612	0.00268447
	Chr04	geneMaker00012391	22.46	120.42	-2.43322	9.27411e-10
	Chr04	geneMaker00012392	7.98667	3.18667	1.31442	0.00173103
	Chr04	geneMaker00012398	14.24	30.5567	-1.10713	0.00413107
	Chr04	geneMaker00012401	2.21333	0.583333	1.90312	0.00016456
	Chr04	geneMaker00012409	3.81	1.43333	1.40203	0.000816048
	Chr04	geneMaker00012411	1.94333	0.786667	1.29334	0.00231381
	Chr04	geneMaker00012414	32.24	14.51	1.14155	0.00330312
	Chr04	geneMaker00012430	34.8167	74.08	-1.09935	0.00401303
	Chr04	geneMaker00012444	12.3233	5.6	1.13302	0.00364855
	Chr04	geneMaker00012453	53.28	14.1533	1.90787	9.50088e-07
	Chr04	geneMaker00012459	0.78	12.19	-3.88726	8.99491e-11
	Chr04	geneMaker00012460	7.91333	2.71	1.5365	0.000204655
	Chr04	geneMaker00012463	34.71	83.7333	-1.27582	0.000816035
	Chr04	geneMaker00012496	3.09	0.333333	3.08765	4.912e-05
	Chr04	geneMaker00012504	6.4	1.08667	2.55026	2.75831e-08
	Chr04	geneMaker00012513	1.16	0.313333	1.87633	8.75954e-05
	Chr04	geneMaker00012527	28.5433	12.77	1.1528	0.0027903
	Chr04	geneMaker00012533	4.52667	0.583333	2.85553	1.85574e-06
	Chr04	geneMaker00012536	1.01667	0.13	2.91691	3.64499e-08
	Chr04	geneMaker00012544	34.4533	15.7367	1.12795	0.00296196
	Chr04	geneMaker00012546	13.7333	5.01	1.44606	0.000285538
	Chr04	geneMaker00012557	87.3267	28.26	1.62375	2.32186e-05
	Chr04	geneMaker00012559	191.41	76.9867	1.30253	0.000625667
	Chr04	geneMaker00012561	36.93	16.5833	1.14474	0.00319158
	Chr04	geneMaker00012563	5.15	1.43	1.84002	1.13951e-05
	Chr04	geneMaker00012564	6.01667	2.32333	1.36518	0.000644794
	Chr04	geneMaker00012567	1.17	2.88	-1.29275	0.00516042
	Chr04	geneMaker00012576	0.92	0	5.92026	6.71716e-07
	Chr04	geneMaker00012578	1.40333	0.563333	1.30883	0.00465698
	Chr04	geneMaker00012598	610.927	1310.15	-1.11533	0.0031266
	Chr04	geneMaker00012625	12.02	4.44333	1.43084	0.000274231
	Chr04	geneMaker00012627	49.6067	20.65	1.25803	0.00103032
	Chr04	geneMaker00012631	35.38	16.43	1.10448	0.00361029
	Chr04	geneMaker00012634	4.29667	1.26667	1.74427	5.12635e-05
	Chr04	geneMaker00012638	6.69667	2.61333	1.34292	0.00159518
	Chr04	geneMaker00012642	4.72333	1.22333	1.93766	8.39819e-06
	Chr04	geneMaker00012643	193.34	623.513	-1.6924	9.92257e-06
	Chr04	geneMaker00012659	16.2533	7.64333	1.08538	0.0046208
	Chr04	geneMaker00012688	9.98333	0.996667	3.30938	3.05179e-13
	Chr04	geneMaker00012699	27.9333	12.7533	1.12816	0.00307444
	Chr04	geneMaker00012702	0.65	0.25	1.3605	0.00401267
	Chr04	geneMaker00012713	3.37333	8.11	-1.26769	0.0020151
	Chr04	geneMaker00012716	0.82	0.14	2.4727	2.5819e-05
	Chr04	geneMaker00012718	2.37667	0.82	1.5098	0.00133453
	Chr04	geneMaker00012720	0.46	0.04	3.06599	0.00364201
	Chr04	geneMaker00012751	0.0933333	0	4.11333	0.00507898
	Chr04	geneMaker00012770	51.9633	17.2	1.58793	4.13452e-05
	Chr04	geneMaker00012775	96.22	32.6267	1.55599	4.87773e-05
	Chr04	geneMaker00012787	46.4833	106.813	-1.2182	0.00151826
	Chr04	geneMaker00012803	6.01667	2.33667	1.35907	0.000668923
	Chr04	geneMaker00012805	17.15	7.35333	1.21715	0.00164645
	Chr04	geneMaker00012813	6.63333	2.94667	1.16579	0.00334919
	Chr04	geneMaker00012815	1.2	0.466667	1.35034	0.00410697
	Chr04	geneMaker00012816	26.6633	10.71	1.30871	0.000746497
	Chr04	geneMaker00012827	9.7	2.8	1.78523	9.23473e-06
	Chr04	geneMaker00012856	2.02333	0.1	4.03608	2.46483e-07
	Chr04	geneMaker00012857	1.60667	5.38	-1.73822	8.8662e-05
	Chr04	geneMaker00012862	7.21667	39.43	-2.45277	1.05959e-09
	Chr04	geneMaker00012870	3.49	7.73	-1.15029	0.00423199
	Chr04	geneMaker00012875	0.41	0.0933333	2.01633	0.00198143
	Chr04	geneMaker00012884	1.25333	0.0566667	4.17905	6.29447e-08
	Chr04	geneMaker00012892	26.8033	77.8333	-1.54065	5.7548e-05
	Chr04	geneMaker00012896	14.0467	6.43333	1.12305	0.00349311
	Chr04	geneMaker00012897	5.58	1.19	2.20883	1.46295e-06
	Chr04	geneMaker00012904	21.4333	50.7567	-1.2491	0.00115266
	Chr04	geneMaker00012917	1.45667	0.513333	1.50075	0.000303607
	Chr04	geneMaker00012933	147.38	62.9033	1.22681	0.001187
	Chr04	geneMaker00012938	67.94	29.6833	1.19052	0.00170859
	Chr04	geneMaker00012942	11.9133	5.27	1.17433	0.0022545
	Chr08	geneMaker00012951	26.2067	10.1033	1.3558	0.000802726
	Chr08	geneMaker00012959	137.253	62.5467	1.12531	0.00300939
	Chr08	geneMaker00012962	0.346667	0.07	2.27171	0.000365986
	Chr08	geneMaker00012964	14.3433	3.80667	1.90626	2.32687e-06
	Chr08	geneMaker00012978	27.61	61.4467	-1.15783	0.00230354
	Chr08	geneMaker00012992	922.283	423.177	1.06128	0.00511051
	Chr08	geneMaker00013001	4.58667	12.8367	-1.48623	0.000156328
	Chr08	geneMaker00013007	0.186667	0	5.06726	0.000123022
	Chr08	geneMaker00013011	15.4967	4.9	1.65565	2.68921e-05
	Chr08	geneMaker00013034	15.1533	79.6767	-2.39757	1.25239e-09
	Chr08	geneMaker00013038	0.816667	0.146667	2.39759	8.30293e-05
	Chr08	geneMaker00013044	0.873333	0.253333	1.72928	0.00122447
	Chr08	geneMaker00013045	10.2867	3.57667	1.49543	0.00190305
	Chr08	geneMaker00013048	3.05	0.383333	2.97657	3.65551e-10
	Chr08	geneMaker00013088	1.72667	4.85333	-1.49149	0.000412777
	Chr08	geneMaker00013089	23.7833	4.61333	2.35548	1.36369e-08
	Chr08	geneMaker00013106	6.40667	19.9733	-1.65821	5.24487e-05
	Chr08	geneMaker00013110	279.703	26.5333	3.39356	1.33005e-16
	Chr08	geneMaker00013128	4.88333	0	8.85275	1.47445e-22
	Chr08	geneMaker00013132	3.63333	1.29667	1.47307	0.000604014
	Chr08	geneMaker00013134	331.217	101.467	1.69169	1.08805e-05
	Chr08	geneMaker00013148	21.1733	6.11667	1.7868	5.33157e-06
	Chr08	geneMaker00013153	2.57667	0.926667	1.46171	0.00142706
	Chr08	geneMaker00013154	84.6233	39.2333	1.10173	0.00370544
	Chr08	geneMaker00013161	1.82667	0.153333	3.54008	2.24992e-10
	Chr08	geneMaker00013167	0.166667	0	5.38291	2.2831e-05
	Chr08	geneMaker00013176	1.77667	0.386667	2.17049	9.9596e-06
	Chr08	geneMaker00013179	3.85	1.51	1.34561	0.000851173
	Chr08	geneMaker00013180	0.623333	0.0466667	3.52492	1.43367e-06
	Chr08	geneMaker00013189	167.977	17.39	3.26132	2.21715e-15
	Chr08	geneMaker00013195	3.34667	1.18667	1.48869	0.000372563
	Chr08	geneMaker00013198	13.75	3.82	1.83569	8.64982e-06
	Chr08	geneMaker00013202	46.1533	19.5	1.23899	0.00115536
	Chr08	geneMaker00013203	2.87	0.663333	2.09651	4.24066e-06
	Chr08	geneMaker00013204	1.16667	2.88333	-1.3056	0.00213833
	Chr08	geneMaker00013214	9.77333	1.10667	3.10657	7.54516e-11
	Chr08	geneMaker00013224	12.8833	5.48333	1.22727	0.00165275
	Chr08	geneMaker00013227	72.7567	31.2467	1.21656	0.00134198
	Chr08	geneMaker00013233	3.58333	0.323333	3.40771	8.88748e-09
	Chr08	geneMaker00013236	1.82	0.47	1.91466	6.3339e-05
	Chr08	geneMaker00013241	248.07	111.423	1.14091	0.00263112
	Chr08	geneMaker00013246	11.2267	5.41333	1.0504	0.00588152
	Chr08	geneMaker00013254	13.4167	6.06667	1.14106	0.00367938
	Chr08	geneMaker00013256	6.16	1.54667	1.98282	2.11646e-06
	Chr08	geneMaker00013260	220.043	91.8433	1.25706	0.000905626
	Chr08	geneMaker00013263	8.83333	2.42333	1.86201	3.31046e-06
	Chr08	geneMaker00013264	1152.77	2862.45	-1.34881	0.000380918
	Chr08	geneMaker00013275	0.393333	0.0833333	2.20561	0.00245397
	Chr08	geneMaker00013279	12.3333	4.65333	1.40029	0.000392223
	Chr08	geneMaker00013300	5.23333	2.15	1.2738	0.00182538
	Chr08	geneMaker00013314	7.27667	1.51333	2.2486	2.04018e-07
	Chr08	geneMaker00013318	5.99333	0	4.66308	0.000744657
	Chr08	geneMaker00013319	142.513	12.9967	3.44195	1.47685e-16
	Chr08	geneMaker00013320	41.6167	12.3233	1.74115	1.23493e-05
	Chr08	geneMaker00013325	5.29667	1.89	1.47613	0.000435676
	Chr08	geneMaker00013334	73.2667	155.87	-1.09246	0.0038272
	Chr08	geneMaker00013338	1.09667	0.406667	1.41388	0.00273675
	Chr08	geneMaker00013358	0.19	2.04	-3.33933	1.07807e-06
	Chr08	geneMaker00013374	1543.32	587.98	1.3754	0.000292845
	Chr08	geneMaker00013379	0.876667	0	4.50111	0.00139003
	Chr08	geneMaker00013381	14.1267	0.443333	4.71332	1.95576e-10
	Chr08	geneMaker00013384	0.863333	0	4.80968	0.00040408
	Chr08	geneMaker00013385	52.8667	7.30333	2.81398	1.14425e-10
	Chr08	geneMaker00013419	9.43667	3.3	1.51171	0.000136593
	Chr08	geneMaker00013431	7.96667	2.84667	1.46369	0.000605681
	Chr08	geneMaker00013432	0	0.496667	-5.54881	9.03736e-06
	Chr08	geneMaker00013439	23.9267	10.94	1.12535	0.00329718
	Chr08	geneMaker00013445	102.31	255.81	-1.32346	0.000481055
	Chr08	geneMaker00013456	9.37333	2.94667	1.65857	7.8033e-05
	Chr08	geneMaker00013460	37.6067	82.78	-1.211	0.00281596
	Chr08	geneMaker00013463	4.83333	1.04667	2.20312	7.68205e-08
	Chr08	geneMaker00013465	2.96333	0.973333	1.59398	0.000243136
	Chr08	geneMaker00013466	1.63667	0.28	2.53573	1.2337e-06
	Chr08	geneMaker00013501	7.04	0.58	3.59752	3.77256e-16
	Chr08	geneMaker00013503	2.33	0.713333	1.67079	0.000525734
	Chr08	geneMaker00013508	45.1733	9.11	2.28135	3.83854e-08
	Chr08	geneMaker00013515	0.593333	0	5.91933	6.75382e-07
	Chr08	geneMaker00013516	1.84667	5.45667	-1.56317	9.35983e-05
	Chr08	geneMaker00013518	2.4	0.83	1.51324	0.00296977
	Chr08	geneMaker00013522	38.0567	16.0167	1.24474	0.00111017
	Chr08	geneMaker00013523	46.3067	19.72	1.22524	0.00134794
	Chr08	geneMaker00013535	14.1867	6.38333	1.14786	0.00303383
	Chr08	geneMaker00013542	31.5733	66.7633	-1.08737	0.00435558
	Chr08	geneMaker00013560	7.06	2.08667	1.7448	6.84968e-05
	Chr08	geneMaker00013562	2.48667	0.696667	1.82505	1.7913e-05
	Chr08	geneMaker00013577	2.34	0.546667	2.07829	1.59837e-05
	Chr08	geneMaker00013582	1.01333	0.296667	1.76651	0.000313826
	Chr08	geneMaker00013591	4.24333	1.94667	1.12138	0.00485152
	Chr08	geneMaker00013598	10.6333	1.52333	2.78472	3.08656e-10
	Chr08	geneMaker00013620	0.846667	0.253333	1.73578	0.000255954
	Chr08	geneMaker00013625	20.79	9.38	1.1393	0.00349314
	Chr08	geneMaker00013647	16.4367	34.06	-1.05368	0.0056606
	Chr08	geneMaker00013650	32.67	12.8067	1.34752	0.000432128
	Chr08	geneMaker00013651	2.80667	13.9467	-2.3116	1.36672e-08
	Chr08	geneMaker00013658	1.47	5.33333	-1.85756	7.93182e-06
	Chr08	geneMaker00013661	1.04333	0.346667	1.54818	0.00560464
	Chr08	geneMaker00013667	95.1767	329.79	-1.80143	2.94295e-06
	Chr08	geneMaker00013679	73.16	377.997	-2.37471	1.47873e-09
	Chr08	geneMaker00013680	1.81	5.74	-1.66398	3.0746e-05
	Chr08	geneMaker00013688	0.26	1.71	-2.66839	4.19738e-06
	Chr08	geneMaker00013691	6.17667	1.63667	1.90155	7.26391e-06
	Chr08	geneMaker00013697	1.32	4.4	-1.73554	0.000560017
	Chr08	geneMaker00013701	0.646667	0.12	2.42449	0.000118468
	Chr08	geneMaker00013702	2.94333	1.19667	1.29247	0.00159202
	Chr08	geneMaker00013718	30.4867	13.33	1.1876	0.00198013
	Chr08	geneMaker00013734	5.16	0.826667	2.57561	1.85557e-05
	Chr08	geneMaker00013741	20.52	5.07333	2.0125	3.3812e-07
	Chr08	geneMaker00013744	1037.58	431.357	1.24865	0.000978771
	Chr08	geneMaker00013748	1903.28	466.747	1.99637	2.52488e-07
	Chr08	geneMaker00013756	5.80333	0.496667	3.43736	2.10476e-08
	Chr08	geneMaker00013758	1.69	0	5.78467	1.7721e-06
	Chr08	geneMaker00013777	1.74333	0.0666667	4.62594	2.27383e-14
	Chr08	geneMaker00013783	32.89	72.6567	-1.14686	0.00248753
	Chr08	geneMaker00013794	2.22	5.81	-1.38831	0.000419828
	Chr08	geneMaker00013799	7.03	15.4333	-1.13715	0.00318954
	Chr08	geneMaker00013803	1.49667	4.98667	-1.73562	3.19769e-05
	Chr08	geneMaker00013807	1.70333	0.64	1.40273	0.0018599
	Chr08	geneMaker00013811	2.93	0	4.31939	0.0026362
	Chr08	geneMaker00013816	17.9233	1.72	3.37511	4.53299e-15
	Chr08	geneMaker00013833	27.5433	9.92333	1.46724	0.000158334
	Chr08	geneMaker00013834	26.2567	55.4467	-1.08474	0.00464214
	Chr08	geneMaker00013847	0.333333	0	5.28167	4.01456e-05
	Chr08	geneMaker00013853	85.17	27.5967	1.61589	2.96272e-05
	Chr08	geneMaker00013855	3541.73	1653.47	1.08509	0.00399398
	Chr08	geneMaker00013864	133.513	36.75	1.8361	2.75144e-06
	Chr08	geneMaker00013865	1.13333	0.38	1.56796	0.000951225
	Chr08	geneMaker00013883	14.41	5.92	1.27635	0.00119648
	Chr08	geneMaker00013884	8.89333	39.4733	-2.15197	4.4666e-08
	Chr08	geneMaker00013903	0.336667	0.0466667	2.74097	4.9982e-05
	Chr08	geneMaker00013911	0.91	0.116667	2.94436	1.65253e-08
	Chr08	geneMaker00013912	3.16667	7.38667	-1.22488	0.0027219
	Chr08	geneMaker00013922	0.66	0	5.98414	4.17162e-07
	Chr08	geneMaker00013934	1.19667	0	4.10808	0.00513595
	Chr08	geneMaker00013940	1.46	0.32	2.17592	1.10752e-05
	Chr08	geneMaker00013946	1.41	0.446667	1.63557	0.00321358
	Chr08	geneMaker00013947	2.45667	0.876667	1.47689	0.00102958
	Chr08	geneMaker00013956	0.966667	0	6.80763	2.58235e-10
	Chr08	geneMaker00013970	0.823333	0.3	1.42201	0.00548732
	Chr08	geneMaker00013978	20.9833	5.26	1.98762	7.21952e-07
	Chr08	geneMaker00013981	1.03333	0.273333	1.85247	0.00258293
	Chr08	geneMaker00013989	0.113333	0	4.66379	0.000743085
	Chr08	geneMaker00014002	0.153333	0	4.10746	0.0051427
	Chr08	geneMaker00014008	13.8467	5.22333	1.3965	0.000505439
	Chr08	geneMaker00014012	74.1133	20.9967	1.79958	5.78902e-06
	Chr08	geneMaker00014034	0.586667	0	6.62051	1.69675e-09
	Chr08	geneMaker00014040	0.96	3.07667	-1.67945	7.34764e-05
	Chr08	geneMaker00014047	2.26	0.936667	1.26456	0.00587732
	Chr08	geneMaker00014052	2.03	0.63	1.67381	0.000217576
	Chr08	geneMaker00014066	1.38	0	4.31969	0.00263428
	Chr08	geneMaker00014072	6.14333	1.8	1.75736	5.23708e-05
	Chr08	geneMaker00014078	27.4	57.7067	-1.07623	0.00440078
	Chr08	geneMaker00014094	25.45	9.03	1.48718	0.000140107
	Chr08	geneMaker00014100	1.07	0.233333	2.17924	1.2938e-05
	Chr08	geneMaker00014107	57.73	26.9467	1.09624	0.00382489
	Chr08	geneMaker00014110	81.9067	36.9733	1.13804	0.00281564
	Chr08	geneMaker00014139	3.97333	1.66333	1.24994	0.00213979
	Chr08	geneMaker00014140	1.59667	0.37	2.08192	1.21315e-05
	Chr08	geneMaker00014142	13.8933	5.95333	1.20615	0.00328259
	Chr08	geneMaker00014145	4.26333	1.31	1.69518	3.21792e-05
	Chr08	geneMaker00014149	1.39	0.0266667	5.23978	3.55889e-10
	Chr08	geneMaker00014151	0.776667	3.61333	-2.20712	4.93367e-07
	Chr08	geneMaker00014154	6.76	0.943333	2.61549	0.00104368
	Chr15	geneMaker00014165	38.0833	17.54	1.1087	0.00398453
	Chr15	geneMaker00014169	6.71	0.75	3.1083	3.52619e-09
	Chr15	geneMaker00014180	19.9667	47.1033	-1.24509	0.00125928
	Chr15	geneMaker00014192	3.49667	1.47333	1.24401	0.00182914
	Chr15	geneMaker00014199	0.196667	0	4.31769	0.00264703
	Chr15	geneMaker00014211	4.36333	10.5933	-1.28997	0.00363004
	Chr15	geneMaker00014220	0.396667	0	4.11039	0.00511078
	Chr15	geneMaker00014235	1.38	0	4.94495	0.000220846
	Chr15	geneMaker00014237	13.03	5.89333	1.13536	0.00444471
	Chr15	geneMaker00014238	1.61	0.233333	2.75757	1.27403e-08
	Chr15	geneMaker00014243	8.72667	3.88	1.15929	0.00472687
	Chr15	geneMaker00014251	14.1233	107.417	-2.92944	3.60216e-13
	Chr15	geneMaker00014252	1.25667	3.39667	-1.43769	0.00037795
	Chr15	geneMaker00014253	16.12	4.87333	1.71725	1.91204e-05
	Chr15	geneMaker00014259	598.22	222.377	1.42326	0.000181038
	Chr15	geneMaker00014271	0.833333	0.23	1.84483	0.000269188
	Chr15	geneMaker00014282	0.533333	0.0366667	3.49917	0.000473016
	Chr15	geneMaker00014284	9.95667	4.28	1.20881	0.00298647
	Chr15	geneMaker00014286	0	0.186667	-4.09513	0.00548104
	Chr15	geneMaker00014287	27.85	9.12	1.60718	3.29902e-05
	Chr15	geneMaker00014288	172.003	7.35	4.54328	1.99004e-25
	Chr15	geneMaker00014293	92.8067	10.0933	3.19753	4.79004e-15
	Chr15	geneMaker00014295	31.6	65.3833	-1.05213	0.00544067
	Chr15	geneMaker00014300	2.8	6.93667	-1.31422	0.00196433
	Chr15	geneMaker00014302	423.107	78.72	2.42242	7.13498e-10
	Chr15	geneMaker00014305	15.6433	6.29333	1.2952	0.00193528
	Chr15	geneMaker00014315	1.51667	0.333333	2.11122	0.00315181
	Chr15	geneMaker00014326	18.0533	37.2767	-1.04835	0.00571237
	Chr15	geneMaker00014328	7.58333	1.76667	2.08451	3.33107e-06
	Chr15	geneMaker00014331	0.893333	0.226667	1.9381	0.00150316
	Chr15	geneMaker00014334	36.47	15.6	1.21985	0.00143733
	Chr15	geneMaker00014355	1.59	0.1	3.82836	1.55175e-06
	Chr15	geneMaker00014365	0.973333	2.36	-1.27861	0.0029607
	Chr15	geneMaker00014366	10.1567	4.08	1.31127	0.000804728
	Chr15	geneMaker00014370	36.35	16.41	1.14455	0.00261271
	Chr15	geneMaker00014374	1.82667	0.38	2.2438	7.55613e-05
	Chr15	geneMaker00014375	0.653333	0.14	2.20532	0.000354009
	Chr15	geneMaker00014376	1.23	0.326667	1.87727	0.000281805
	Chr15	geneMaker00014391	4.61	1.50333	1.60953	9.07588e-05
	Chr15	geneMaker00014392	15.04	47.0567	-1.65447	2.46767e-05
	Chr15	geneMaker00014395	2.33	0.563333	2.0144	0.000204827
	Chr15	geneMaker00014397	8.96	3.05	1.52922	0.000723651
	Chr15	geneMaker00014400	4.20667	0.64	2.51222	0.000781713
	Chr15	geneMaker00014401	58.7667	6.58667	3.13867	1.2857e-13
	Chr15	geneMaker00014403	1.35667	0.376667	1.82928	3.69751e-05
	Chr15	geneMaker00014405	0.153333	0.5	-1.6874	0.00330518
	Chr15	geneMaker00014410	1.63333	0.11	3.69261	4.76952e-06
	Chr15	geneMaker00014421	3.03	1	1.58303	0.00113881
	Chr15	geneMaker00014433	0.22	0	4.81181	0.000401313
	Chr15	geneMaker00014436	57.0567	21.1433	1.42772	0.000195911
	Chr15	geneMaker00014438	13.79	31.2767	-1.22114	0.00498242
	Chr15	geneMaker00014461	21.39	8.57667	1.30116	0.00128786
	Chr15	geneMaker00014466	4.25333	1.82667	1.21157	0.00379555
	Chr15	geneMaker00014477	408.073	161.09	1.25417	0.00139022
	Chr15	geneMaker00014479	246.253	110.333	1.14553	0.00252787
	Chr15	geneMaker00014496	1.26667	0.413333	1.58194	0.00164922
	Chr15	geneMaker00014502	196.283	84.0867	1.21976	0.00127469
	Chr10	geneMaker00014521	1.44667	0.553333	1.36943	0.0041924
	Chr10	geneMaker00014526	0	0.26	-4.30187	0.00286857
	Chr10	geneMaker00014530	0.463333	0	4.32154	0.00262252
	Chr10	geneMaker00014531	5.35667	1.79667	1.57092	0.000269088
	Chr10	geneMaker00014561	3.07333	1.15667	1.39835	0.000625352
	Chr10	geneMaker00014585	0.426667	0.07	2.49586	0.000137493
	Chr10	geneMaker00014595	66.5433	19.46	1.76947	4.59058e-06
	Chr10	geneMaker00014610	135.39	25.0367	2.43108	6.92224e-10
	Chr10	geneMaker00014614	35.9867	16.3	1.13562	0.00311463
	Chr10	geneMaker00014623	10.8167	28.5967	-1.4057	0.000330177
	Chr10	geneMaker00014627	5.45	0.663333	3.0217	4.01716e-11
	Chr10	geneMaker00014661	0.54	0.1	2.31527	0.000967843
	Chr10	geneMaker00014665	18.3567	39.3967	-1.10335	0.00357703
	Chr10	geneMaker00014666	2.35667	0.873333	1.4198	0.00108721
	Chr10	geneMaker00014684	1.48667	0.103333	3.75106	1.74094e-08
	Chr10	geneMaker00014734	73.7067	28.4167	1.37078	0.000330083
	Chr10	geneMaker00014742	144.88	30.5133	2.24113	1.08097e-08
	Chr10	geneMaker00014745	1.34333	0.373333	1.84926	0.000112212
	Chr10	geneMaker00014766	2.02	0	6.66454	1.10515e-09
	Chr10	geneMaker00014770	2.06667	0.85	1.27389	0.0036738
	Chr10	geneMaker00014773	0.303333	0.0433333	2.73738	5.12032e-05
	Chr10	geneMaker00014800	17.7867	7.86	1.17191	0.00266953
	Chr10	geneMaker00014802	8.96	19.4967	-1.13338	0.00565955
	Chr10	geneMaker00014810	3.22	0.79	1.98018	0.000812432
	Chr10	geneMaker00014824	9.25	2.84333	1.69558	1.81004e-05
	Chr10	geneMaker00014825	23.7467	54.51	-1.20581	0.0016567
	Chr10	geneMaker00014854	0.82	0.12	2.73388	5.24337e-05
	Chr10	geneMaker00014873	38.36	6.93667	2.46313	6.23897e-10
	Chr10	geneMaker00014877	2.81667	0.366667	2.93195	4.20464e-09
	Chr10	geneMaker00014881	9.65667	41.22	-2.10966	2.09306e-05
	Chr10	geneMaker00014907	2.34667	0.166667	3.76347	3.2883e-11
	Chr10	geneMaker00014921	3.32	1.37333	1.26055	0.00415116
	Chr10	geneMaker00014930	10.3967	42.96	-2.05213	1.92278e-07
	Chr10	geneMaker00014940	0	0.203333	-4.09436	0.0054899
	Chr10	geneMaker00014945	37.72	106.933	-1.50627	8.05791e-05
	Chr10	geneMaker00014956	9.30667	4.36667	1.08802	0.00504536
	Chr10	geneMaker00014958	4.02	1.82333	1.13619	0.00474441
	Chr10	geneMaker00014971	5.25333	1.89667	1.45525	0.00067727
	Chr10	geneMaker00014987	9.18333	2.26667	2.01017	7.55646e-07
	Chr10	geneMaker00014988	38.8133	14.7267	1.39357	0.000279499
	Chr10	geneMaker00014992	0.713333	2.21667	-1.60763	0.00537009
	Chr10	geneMaker00014998	0.383333	0.106667	1.8164	0.00185979
	Chr10	geneMaker00015001	0.833333	0.276667	1.57023	0.00573043
	Chr10	geneMaker00015017	31.61	80.6567	-1.36001	0.000429035
	Chr10	geneMaker00015032	21.0733	7.44	1.4982	0.000110582
	Chr10	geneMaker00015042	5.91333	17.89	-1.59877	3.71726e-05
	Chr10	geneMaker00015045	219.417	26.63	3.03388	7.32111e-14
	Chr10	geneMaker00015056	54.9333	19.1967	1.51168	8.48846e-05
	Chr10	geneMaker00015085	3.22333	10.0167	-1.64265	0.000393036
	Chr10	geneMaker00015107	11.6333	24.2233	-1.06031	0.00539329
	Chr10	geneMaker00015112	0.826667	0.0566667	3.69272	4.76662e-06
	Chr10	geneMaker00015115	1.29333	0.206667	2.63615	1.27333e-06
	Chr10	geneMaker00015119	13.4133	53.52	-2.0025	3.71072e-07
	Chr10	geneMaker00015135	39.0867	5.21667	2.89666	1.99639e-12
	Chr10	geneMaker00015138	7.04667	26.9267	-1.93604	7.98573e-07
	Chr10	geneMaker00015153	3.18	1.26667	1.31771	0.00323311
	Chr10	geneMaker00015158	17.4233	6.58	1.40203	0.000277641
	Chr10	geneMaker00015159	0.54	0.0733333	2.84015	3.45079e-06
	Chr10	geneMaker00015172	4.13	8.67333	-1.07188	0.0055436
	Chr10	geneMaker00015173	2.08333	0.653333	1.65952	0.000136277
	Chr10	geneMaker00015180	1.87333	6.04333	-1.68881	6.04926e-05
	Chr10	geneMaker00015189	710.663	344.373	1.04093	0.00572195
	Chr10	geneMaker00015191	173.66	41.5933	2.0549	1.28042e-07
	Chr10	geneMaker00015198	9	3.73333	1.26282	0.00150647
	Chr16	geneMaker00015201	17.1933	45.7733	-1.4156	0.000223755
	Chr16	geneMaker00015213	3.77333	0.783333	2.2499	8.57868e-07
	Chr16	geneMaker00015228	5.15333	1.79667	1.51823	0.000116518
	Chr16	geneMaker00015234	9.03333	3.15667	1.50009	0.000666529
	Chr16	geneMaker00015244	0.543333	0.163333	1.69887	0.0049136
	Chr16	geneMaker00015265	124.203	55.4567	1.15586	0.00233091
	Chr16	geneMaker00015272	19.94	55.16	-1.4714	0.000123733
	Chr16	geneMaker00015274	1.14	0.333333	1.75151	0.00222544
	Chr16	geneMaker00015282	5.38	2.30667	1.21316	0.0028993
	Chr16	geneMaker00015283	1.69	0.433333	1.91819	0.000929173
	Chr16	geneMaker00015292	13.46	34.5967	-1.36466	0.00052528
	Chr16	geneMaker00015295	46.5933	14.8267	1.64078	2.8243e-05
	Chr16	geneMaker00015302	1.20333	2.72	-1.17795	0.00326797
	Chr16	geneMaker00015307	11.0633	5.15	1.0999	0.00440384
	Chr16	geneMaker00015327	9.58	3.53	1.43605	0.000251902
	Chr16	geneMaker00015339	15.85	7.11	1.15235	0.00284314
	Chr16	geneMaker00015344	1.28333	0.156667	2.80504	0.00155604
	Chr16	geneMaker00015349	4.74667	1.97667	1.24842	0.00509795
	Chr16	geneMaker00015354	6.13667	2.00333	1.61221	4.08127e-05
	Chr16	geneMaker00015368	2.59333	0.213333	3.41337	3.80872e-06
	Chr16	geneMaker00015369	4.15	0.676667	2.56813	2.03622e-07
	Chr16	geneMaker00015382	3.01333	0.25	3.53877	3.6781e-12
	Chr16	geneMaker00015393	66.9467	26.2233	1.33446	0.000585974
	Chr16	geneMaker00015398	5.87	1.11667	2.38506	1.67095e-08
	Chr16	geneMaker00015401	14.9533	4.1	1.861	3.26985e-06
	Chr16	geneMaker00015408	3.39333	0.853333	1.98122	5.22806e-06
	Chr16	geneMaker00015411	2.65667	1.13333	1.2217	0.00561582
	Chr16	geneMaker00015412	0.183333	0	5.58751	6.57744e-06
	Chr16	geneMaker00015413	19.52	7.68	1.34202	0.000524885
	Chr16	geneMaker00015445	4.25333	1.54	1.45699	0.00060686
	Chr16	geneMaker00015454	0.7	0.06	3.18193	0.00219965
	Chr16	geneMaker00015459	153.48	21.3233	2.83803	1.86031e-12
	Chr16	geneMaker00015489	8.57667	2.26333	1.91094	1.31942e-05
	Chr16	geneMaker00015503	1.20667	0.306667	1.89793	0.00194722
	Chr16	geneMaker00015517	3.10667	0.05	5.4279	4.11263e-11
	Chr16	geneMaker00015521	26.9867	66.6567	-1.32283	0.000672949
	Chr16	geneMaker00015530	3.49	0.246667	3.77681	9.23237e-11
	Chr16	geneMaker00015535	1.25667	0.223333	2.45923	7.44624e-06
	Chr16	geneMaker00015547	4.63667	0	4.31784	0.00264607
	Chr16	geneMaker00015550	335.697	160.94	1.05769	0.00501599
	Chr16	geneMaker00015551	4.97667	2.20333	1.16735	0.00412597
	Chr16	geneMaker00015554	14.21	6.37667	1.15382	0.0025563
	Chr16	geneMaker00015556	14.4033	6.15667	1.22149	0.00164386
	Chr16	geneMaker00015561	6.32	0.72	3.02211	1.71738e-05
	Chr16	geneMaker00015564	2.18333	0.893333	1.28017	0.00494993
	Chr16	geneMaker00015566	5.71	1.73667	1.70299	6.59711e-05
	Chr16	geneMaker00015575	394.49	119.657	1.71357	7.97231e-06
	Chr16	geneMaker00015576	14.3	1.10667	3.66759	3.09132e-15
	Chr16	geneMaker00015581	36.63	78.4133	-1.10255	0.00368243
	Chr16	geneMaker00015584	31.4	4.85	2.69107	2.18421e-11
	Chr16	geneMaker00015591	17.2733	6.67333	1.37048	0.000363604
	Chr16	geneMaker00015593	0.763333	0.15	2.23736	0.00314992
	Chr16	geneMaker00015600	1.82667	0.436667	2.01556	0.000460258
	Chr16	geneMaker00015602	23.4367	67.7933	-1.53474	6.08696e-05
	Chr16	geneMaker00015611	1.52667	0.44	1.77443	0.000875909
	Chr16	geneMaker00015633	3.10333	0.496667	2.57236	3.67344e-05
	Chr16	geneMaker00015635	36.84	17.7967	1.04591	0.00588427
	Chr16	geneMaker00015638	2.05333	0.373333	2.45332	5.0094e-08
	Chr16	geneMaker00015660	3.33333	1.34333	1.29648	0.00318379
	Chr16	geneMaker00015679	42.6167	99.76	-1.24706	0.00126778
	Chr16	geneMaker00015687	0.0666667	0.413333	-2.52468	0.000592144
	Chr16	geneMaker00015697	102.587	291.79	-1.5124	7.31875e-05
	Chr16	geneMaker00015702	2.94	0.806667	1.85453	1.5046e-05
	Chr16	geneMaker00015717	5.13667	13.1567	-1.35888	0.000480171
	Chr16	geneMaker00015719	3.21333	1.04333	1.60717	0.00021009
	Chr16	geneMaker00015722	159.387	73.1367	1.10846	0.00356123
	Chr16	geneMaker00015723	10.3133	3.29333	1.6441	2.74228e-05
	Chr16	geneMaker00015727	6.57667	2.37	1.45983	0.000553228
	Chr16	geneMaker00015739	7.17667	24.74	-1.78698	4.4625e-06
	Chr16	geneMaker00015744	0.96	0.33	1.52008	0.00439789
	Chr16	geneMaker00015747	108.99	50.5067	1.09048	0.00438428
	Chr16	geneMaker00015753	4.78667	1.52333	1.63946	0.000146475
	Chr16	geneMaker00015754	124.74	32.48	1.91657	1.13469e-06
	Chr16	geneMaker00015758	31.3467	3.68667	3.08423	4.89106e-14
	Chr16	geneMaker00015768	5.44333	2.26333	1.24971	0.00355093
	Chr16	geneMaker00015779	146.077	26.85	2.44048	6.04558e-10
	Chr16	geneMaker00015783	0.00333333	62.5567	-11.0062	1.28038e-40
	Chr16	geneMaker00015784	23.33	58.0967	-1.33659	0.000790505
	Chr16	geneMaker00015814	5.39	1.01667	2.39874	6.15786e-07
	Chr16	geneMaker00015836	42.1467	11.4467	1.87343	1.62467e-06
	Chr16	geneMaker00015837	15.3233	6.51333	1.22764	0.00176992
	Chr16	geneMaker00015849	3.07	0.813333	1.90657	1.01125e-05
	Chr16	geneMaker00015851	16	48.6667	-1.64824	0.000332236
	Chr16	geneMaker00015853	8.52	3.56667	1.2495	0.00247776
	Chr16	geneMaker00015858	6.28667	2.20667	1.5038	0.000190665
	Chr16	geneMaker00015860	2.06333	0.46	2.14536	4.93527e-06
	Chr16	geneMaker00015863	1.37333	0.263333	2.32035	0.000260227
	Chr16	geneMaker00015865	6.17	2.10333	1.54532	0.000499094
	Chr16	geneMaker00015872	3.02	6.44667	-1.09522	0.00587002
	Chr16	geneMaker00015876	27.2767	11.96	1.17526	0.00313003
	Chr16	geneMaker00015894	1.66333	0.566667	1.50184	0.00565076
	Chr16	geneMaker00015898	3.27667	0.533333	2.59631	3.08849e-08
	Chr16	geneMaker00015899	0.673333	1.58	-1.22544	0.00543865
	Chr16	geneMaker00015900	3.91333	12.6567	-1.69807	4.18301e-05
	Chr16	geneMaker00015905	2.7	0.356667	2.8914	2.97005e-09
	Chr16	geneMaker00015906	9.40333	3.96333	1.23709	0.00201453
	Chr16	geneMaker00015907	21.0967	6.26667	1.7475	7.09175e-06
	Chr16	geneMaker00015920	0.296667	0	4.66379	0.000743085
	Chr16	geneMaker00015922	15.4767	38.2	-1.3064	0.000627273
	Chr16	geneMaker00015929	2.31	0.38	2.58696	1.28117e-07
	Chr16	geneMaker00015938	4.30333	0.383333	3.47869	1.82293e-14
	Chr16	geneMaker00015944	11.2233	3.48	1.67734	4.50054e-05
	Chr16	geneMaker00015950	1081.73	247.713	2.11857	4.93733e-08
	Chr16	geneMaker00015953	0.583333	0.123333	2.19354	0.00198718
	Chr16	geneMaker00015955	0.583333	0.0933333	2.46323	0.00237636
	Chr15	geneMaker00015972	7.22	2.74667	1.38475	0.000872135
	Chr15	geneMaker00015975	377.79	170.367	1.14632	0.00239631
	Chr11	geneMaker00015977	8.32	3.54	1.22487	0.00294814
	Chr11	geneMaker00015996	3.28333	0.573333	2.48263	2.84015e-06
	Chr15	geneMaker00016015	0.396667	0.0133333	4.62059	1.79066e-07
	Chr15	geneMaker00016029	7.58667	25.0267	-1.72754	1.25259e-05
	Chr15	geneMaker00016054	3.88667	9.93333	-1.35485	0.000672664
	Chr15	geneMaker00016058	3.37667	1.24667	1.43295	0.000391172
	Chr15	geneMaker00016079	36.69	0	4.66636	0.00073746
	Chr15	geneMaker00016083	0.346667	0	4.66717	0.000735695
	Chr15	geneMaker00016098	33.0367	10.1933	1.68569	2.08687e-05
	Chr15	geneMaker00016118	0.953333	0.106667	3.11845	1.98317e-06
	Chr15	geneMaker00016135	0.31	0	4.50208	0.00138639
	Chr15	geneMaker00016146	1.29333	0.526667	1.28617	0.00281695
	Chr15	geneMaker00016173	1.40667	0	6.3164	2.81379e-08
	Chr15	geneMaker00016194	2.73	0.886667	1.59696	0.000877677
	Chr15	geneMaker00016199	0	0.223333	-4.7932	0.000450507
	Chr15	geneMaker00016207	4.76667	1.74667	1.44345	0.00051848
	Chr15	geneMaker00016210	5.93333	13.9967	-1.2448	0.00187364
	Chr15	geneMaker00016211	105.76	4.35667	4.59509	1.22129e-25
	Chr15	geneMaker00016213	2.77	1.17667	1.22694	0.00288585
	Chr15	geneMaker00016235	21.6567	8.23667	1.39262	0.000273712
	Chr01	geneMaker00016244	5.51333	2.18333	1.32761	0.00165695
	Chr01	geneMaker00016251	21.3967	4.03	2.40168	5.35284e-09
	Chr01	geneMaker00016252	14.7467	40.39	-1.45826	0.000151995
	Chr01	geneMaker00016257	62.29	15.7033	1.98097	4.08603e-07
	Chr01	geneMaker00016258	16.18	5.76	1.47706	0.000231263
	Chr01	geneMaker00016293	5.81667	1.17667	2.29055	2.07587e-07
	Chr01	geneMaker00016295	9.30667	73.7067	-2.98785	1.79661e-13
	Chr01	geneMaker00016301	5.99333	2.56333	1.21314	0.00427229
	Chr01	geneMaker00016305	1.29333	0.3	2.01171	0.00321853
	Chr01	geneMaker00016318	53.7333	14.12	1.90853	1.97988e-06
	Chr01	geneMaker00016319	1.39333	0.2	2.76356	4.68987e-08
	Chr01	geneMaker00016321	0.29	0	4.11229	0.00509013
	Chr01	geneMaker00016326	172.493	62.1633	1.46734	0.000119282
	Chr01	geneMaker00016327	1.01333	3.25333	-1.66582	0.00258972
	Chr01	geneMaker00016338	14.92	6.45667	1.20283	0.00213124
	Chr01	geneMaker00016343	161.26	569.467	-1.84943	1.79259e-06
	Chr01	geneMaker00016350	249.673	17.8433	3.81047	4.20629e-18
	Chr01	geneMaker00016362	5.52333	1.56667	1.80811	5.23349e-05
	Chr01	geneMaker00016370	1.72667	0.406667	2.07666	1.42909e-05
	Chr01	geneMaker00016402	0.49	0	5.37936	2.3193e-05
	Chr01	geneMaker00016407	87.9167	314.923	-1.84462	1.6692e-06
	Chr01	geneMaker00016416	13.3367	4.95	1.42265	0.000325003
	Chr01	geneMaker00016418	373.367	161.82	1.17717	0.00195644
	Chr01	geneMaker00016453	10.3167	2.45	2.07006	2.35613e-07
	Chr01	geneMaker00016456	7.45333	0.503333	3.876	1.1916e-16
	Chr01	geneMaker00016468	71.0133	12.6167	2.48164	5.67245e-10
	Chr01	geneMaker00016488	53.97	23.1567	1.18611	0.00253068
	Chr01	geneMaker00016493	0.4	0	4.94495	0.000220846
	Chr01	geneMaker00016501	37.6667	80.9833	-1.10876	0.00345161
	Chr01	geneMaker00016503	27.4833	8.27667	1.72553	1.07777e-05
	Chr01	geneMaker00016505	149.067	64.4667	1.20153	0.00154128
	Chr01	geneMaker00016506	21.34	7.89	1.42557	0.000291736
	Chr01	geneMaker00016521	7.31	3.34667	1.12149	0.00457928
	Chr01	geneMaker00016536	25.7733	101.063	-1.98887	4.72614e-07
	Chr01	geneMaker00016550	172.04	69.28	1.30841	0.000567501
	Chr01	geneMaker00016556	2.94667	0.923333	1.6642	0.000248529
	Chr01	geneMaker00016558	20.7633	9.57333	1.1148	0.00339004
	Chr01	geneMaker00016562	596.92	274.16	1.11745	0.00306353
	Chr01	geneMaker00016563	8.98	4.13	1.11272	0.00581139
	Chr01	geneMaker00016582	74.66	19.34	1.76113	0.00115329
	Chr01	geneMaker00016585	338.91	124.867	1.43582	0.000161023
	Chr01	geneMaker00016587	1.97667	0.636667	1.62092	0.000668972
	Chr01	geneMaker00016591	13.3033	31.5767	-1.25089	0.00114061
	Chr01	geneMaker00016592	0.466667	0.146667	1.66858	0.0037506
	Chr01	geneMaker00016621	1.41667	0.226667	2.62566	6.4996e-08
	Chr01	geneMaker00016632	1.14	5.98333	-2.38166	2.15391e-07
	Chr01	geneMaker00016635	16.4233	6.17667	1.39849	0.000495509
	Chr01	geneMaker00016662	10.3033	3.82	1.42681	0.000292094
	Chr01	geneMaker00016667	12.1233	4.35	1.47289	0.000193788
	Chr01	geneMaker00016675	8.44667	1.81667	2.15946	2.34719e-05
	Chr01	geneMaker00016687	5.14667	0.97	2.39608	3.90012e-08
	Chr01	geneMaker00016689	0	0.17	-4.48495	0.00152146
	Chr01	geneMaker00016691	46.32	15.53	1.57059	4.79613e-05
	Chr01	geneMaker00016700	1.07	0.123333	2.97866	0.000105944
	Chr01	geneMaker00016707	3.93	0.17	4.43921	7.70939e-15
	Chr01	geneMaker00016711	86.2233	28.7867	1.57949	3.69907e-05
	Chr01	geneMaker00016713	2.12333	0.866667	1.28986	0.00171358
	Chr01	geneMaker00016725	8.35	2.73	1.59336	0.000260038
	Chr01	geneMaker00016741	126.523	282.14	-1.16587	0.0020817
	Chr01	geneMaker00016748	2.09667	0.73	1.49894	0.00505606
	Chr01	geneMaker00016760	4.02333	0.896667	2.14553	2.6518e-05
	Chr01	geneMaker00016767	2.26333	0.363333	2.5993	4.78831e-06
	Chr01	geneMaker00016777	131.04	312.89	-1.26394	0.000868451
	Chr01	geneMaker00016790	15.2033	7.13333	1.0852	0.00524607
	Chr01	geneMaker00016792	1.73667	4.81667	-1.47058	0.00151081
	Chr01	geneMaker00016835	394.127	155.32	1.33897	0.000416672
	Chr01	geneMaker00016838	0.47	7.02667	-3.87272	3.36875e-15
	Chr01	geneMaker00016848	8.30667	3.84333	1.11017	0.00387725
	Chr01	geneMaker00016856	0.383333	0.0133333	4.3339	1.99629e-06
	Chr01	geneMaker00016857	1.52333	0.31	2.2525	1.19678e-05
	Chr01	geneMaker00016879	37.14	13.9233	1.40204	0.000373587
	Chr01	geneMaker00016894	0.536667	0.186667	1.47571	0.00587159
	Chr01	geneMaker00016911	3.32333	1.53	1.11497	0.0054688
	Chr01	geneMaker00016914	7.51	2.54333	1.55523	0.000109919
	Chr01	geneMaker00016916	1.52	0.4	1.86867	0.000358284
	Chr01	geneMaker00016922	3.05	1.02	1.56796	0.000284786
	Chr01	geneMaker00016924	4.33667	1.39333	1.63611	5.16374e-05
	Chr01	geneMaker00016935	182.25	76.0967	1.23962	0.00119903
	Chr01	geneMaker00016936	1.27667	0.22	2.46434	0.000367745
	Chr01	geneMaker00016976	829.94	221.133	1.90484	7.74917e-07
	Chr01	geneMaker00016980	32.3267	13.3033	1.27685	0.0008431
	Chr01	geneMaker00016987	9.82667	4.01667	1.28468	0.00115862
	Chr01	geneMaker00016993	0.16	0.64	-1.92507	0.00508882
	Chr01	geneMaker00016998	13.3367	0	5.63824	4.76124e-06
	Chr01	geneMaker00017002	1.87333	0.763333	1.2799	0.00481217
	Chr01	geneMaker00017012	4.71667	20.35	-2.11434	1.78246e-07
	Chr01	geneMaker00017018	3.25667	9.81	-1.59344	5.48592e-05
	Chr01	geneMaker00017045	44.6567	17.11	1.38108	0.000301292
	Chr01	geneMaker00017050	0.526667	0.0833333	2.60916	0.000352488
	Chr01	geneMaker00017052	0.156667	0.55	-1.77416	0.00238425
	Chr01	geneMaker00017066	37.6033	14.22	1.40125	0.00023696
	Chr01	geneMaker00017077	154.32	53.8367	1.51612	7.12255e-05
	Chr01	geneMaker00017080	1.41333	0.506667	1.45606	0.00532338
	Chr01	geneMaker00017086	57.7033	121.587	-1.08136	0.00430137
	Chr01	geneMaker00017092	0.466667	0.146667	1.6205	0.00152651
	Chr01	geneMaker00017098	169.58	81.94	1.04403	0.00570399
	Chr01	geneMaker00017110	13.7533	5.66	1.27455	0.00118651
	Chr01	geneMaker00017117	6.13667	0.866667	2.76662	2.18716e-08
	Chr01	geneMaker00017121	4.23333	1.18	1.83463	1.02825e-05
	Chr01	geneMaker00017126	7.82	17.86	-1.19878	0.00251546
	Chr01	geneMaker00017197	5.11667	1.26	2.01282	2.0672e-06
	Chr01	geneMaker00017218	38.2933	17.1467	1.15607	0.00237838
	Chr01	geneMaker00017224	6.95333	26.7933	-1.94912	7.54874e-07
	Chr01	geneMaker00017231	37.6233	89.7133	-1.25674	0.000928746
	Chr01	geneMaker00017234	1.96	0.183333	3.33454	2.06864e-08
	Chr01	geneMaker00017247	17.3233	3.78667	2.0714	0.00391495
	Chr01	geneMaker00017285	2.69667	0.8	1.74931	2.8906e-05
	Chr01	geneMaker00017298	2.75667	0.453333	2.5849	1.05204e-07
	Chr01	geneMaker00017299	5.2	2.41333	1.10157	0.00514503
	Chr01	geneMaker00017303	23.9467	61.9867	-1.37855	0.00032904
	Chr01	geneMaker00017324	305.447	118.987	1.35442	0.000362493
	Chr01	geneMaker00017342	1.14333	0.26	2.11935	6.57747e-05
	Chr01	geneMaker00017347	32.0233	15.03	1.08925	0.00406647
	Chr01	geneMaker00017359	121.373	37.5067	1.68952	1.1146e-05
	Chr17	geneMaker00017364	40.56	202.15	-2.32017	3.27795e-09
	Chr17	geneMaker00017366	16.8867	7.78	1.11181	0.00399601
	Chr17	geneMaker00017376	0.563333	0	4.32084	0.00262696
	Chr17	geneMaker00017384	12.8367	54.2167	-2.08438	1.09908e-07
	Chr17	geneMaker00017402	35.3433	81.71	-1.21147	0.00138874
	Chr17	geneMaker00017405	4.10333	1.71667	1.25279	0.00226038
	Chr17	geneMaker00017410	3.66333	1.41667	1.36424	0.000780735
	Chr17	geneMaker00017415	16.34	6.64667	1.29364	0.000892494
	Chr17	geneMaker00017421	31.3467	67.8867	-1.11734	0.00318196
	Chr17	geneMaker00017439	0.163333	0	4.31969	0.00263428
	Chr17	geneMaker00017459	0.106667	0	4.50126	0.00138948
	Chr17	geneMaker00017465	3.95667	1.23333	1.67699	2.94951e-05
	Chr17	geneMaker00017466	0.696667	0.1	2.77073	3.12856e-06
	Chr17	geneMaker00017480	3.18667	0.953333	1.73601	8.77078e-05
	Chr17	geneMaker00017487	2.86667	0.126667	4.43123	3.68947e-15
	Chr12	geneMaker00017507	0.793333	0.143333	2.41792	6.96889e-05
	Chr12	geneMaker00017524	3.54667	0.536667	2.71284	9.88725e-09
	Chr12	geneMaker00017525	4.08	9.93333	-1.2858	0.00106105
	Chr12	geneMaker00017537	1.11667	0.213333	2.27374	0.000651412
	Chr12	geneMaker00017541	1.15333	0.0633333	3.83114	6.95845e-05
	Chr12	geneMaker00017547	0.16	0	4.66664	0.000736835
	Chr12	geneMaker00017550	497.897	73.0667	2.76553	3.83273e-12
	Chr12	geneMaker00017583	1.93333	0.263333	2.8395	2.65682e-08
	Chr12	geneMaker00017585	2.54	0.593333	2.08089	3.97239e-05
	Chr12	geneMaker00017591	8.30333	3.85667	1.10111	0.00517761
	Chr12	geneMaker00017613	12.6267	4.82333	1.37904	0.000549253
	Chr12	geneMaker00017637	11.5367	35.2533	-1.61318	2.79729e-05
	Chr12	geneMaker00017640	77.6433	22.5033	1.77857	4.66018e-06
	Chr12	geneMaker00017641	4.56333	10.1367	-1.15233	0.00292179
	Chr12	geneMaker00017643	26.0533	54.85	-1.07706	0.00452017
	Chr12	geneMaker00017645	2.63333	0	7.23417	2.23786e-12
	Chr12	geneMaker00017652	16.43	5.70667	1.52002	0.000102458
	Chr12	geneMaker00017660	0.51	0.0266667	3.83114	6.95845e-05
	Chr12	geneMaker00017690	71.2067	32.4433	1.1323	0.00275784
	Chr12	geneMaker00017706	2.56667	0.276667	3.15213	2.65502e-08
	Chr12	geneMaker00017709	11.8567	3.83333	1.51698	0.00585055
	Chr12	geneMaker00017727	0.88	0.23	1.88956	0.00204101
	Chr12	geneMaker00017744	9.33667	3.61333	1.36242	0.00077017
	Chr12	geneMaker00017772	22.92	11.0133	1.05505	0.00557553
	Chr12	geneMaker00017776	14.61	4.66333	1.5884	0.000756735
	Chr12	geneMaker00017778	2.27667	5.59333	-1.29596	0.00176636
	Chr12	geneMaker00017782	91.81	42.52	1.09773	0.00402883
	Chr12	geneMaker00017788	1.71	0.723333	1.2299	0.00432375
	Chr12	geneMaker00017790	11.9067	5	1.2441	0.00159996
	Chr12	geneMaker00017798	4.09333	20.05	-2.29581	1.29209e-08
	Chr17	geneMaker00017824	22.66	123.233	-2.47127	1.46754e-09
	Chr17	geneMaker00017832	0.883333	0.196667	2.13099	1.48074e-05
	Chr17	geneMaker00017834	0.546667	0	4.94404	0.000221542
	Chr17	geneMaker00017837	4.16667	1.04333	1.98316	0.000137713
	Chr17	geneMaker00017852	22.88	52.7067	-1.20765	0.00154605
[truncated: 131 more rows]

## Sheet: NaCl_30‰
	Table S3. Salinity- responsive differentially expressed genes in Kandelia obovata.
	chr	Gene_ID	S1_L0_FPKM	S0_L0_FPKM	logFC	PValue	FDR
	Chr03	geneMaker00000001	23.9233	55.72	-1.22036	0.00139527	0.0108869
	Chr03	geneMaker00000006	1.34	2.83667	-1.0821	0.0141522	0.0634599
	Chr03	geneMaker00000007	0	0.14	-3.84945	0.0109963	0.0525285
	Chr03	geneMaker00000010	0.67	2.43333	-1.83111	0.00162958	0.0122445
	Chr03	geneMaker00000015	55.81	15.69	1.82952	2.41987e-06	5.88553e-05
	Chr03	geneMaker00000018	1.73	4.03667	-1.22372	0.00227177	0.015943
	Chr03	geneMaker00000023	6.98333	3.45333	1.01446	0.00980423	0.0483813
	Chr03	geneMaker00000026	13.7333	5.39333	1.34773	0.000492254	0.00473418
	Chr03	geneMaker00000028	3.73333	9.62333	-1.36644	0.000576504	0.0053852
	Chr03	geneMaker00000035	1.65	0.4	2.04048	0.000130597	0.00159892
	Chr03	geneMaker00000045	20.84	3.91	2.35764	0.000197662	0.00225795
	Chr03	geneMaker00000058	3.74333	9.46333	-1.3388	0.00120537	0.009671
	Chr03	geneMaker00000059	85.48	26.5033	1.68853	1.17061e-05	0.000216743
	Chr03	geneMaker00000067	69.3667	33.9433	1.03089	0.00632156	0.0346593
	Chr03	geneMaker00000070	11.3433	22.77	-1.00504	0.00827203	0.0425153
	Chr03	geneMaker00000078	41.86	20.47	1.03156	0.00659684	0.0358286
	Chr03	geneMaker00000083	7.00667	2.93667	1.25261	0.0018419	0.0134214
	Chr03	geneMaker00000084	5.38	15.8533	-1.55741	6.83352e-05	0.000937651
	Chr03	geneMaker00000088	72.1367	24.8567	1.53661	5.86692e-05	0.000827956
	Chr03	geneMaker00000089	21.45	8.26	1.376	0.000317554	0.0033209
	Chr03	geneMaker00000095	10.1	4.17	1.27486	0.000928917	0.00785515
	Chr03	geneMaker00000111	1.22	0.223333	2.28297	0.0154368	0.0679227
	Chr03	geneMaker00000119	1.55667	0.48	1.67296	0.00119998	0.00964357
	Chr03	geneMaker00000124	1126.02	287.69	1.96814	3.46853e-07	1.11332e-05
	Chr03	geneMaker00000127	14.6233	36.4933	-1.31094	0.00144634	0.0111791
	Chr03	geneMaker00000129	5.17	17.18	-1.73157	2.93369e-05	0.00046545
	Chr03	geneMaker00000137	8.17667	23.7967	-1.53865	0.000149757	0.00178044
	Chr03	geneMaker00000153	7.44	18.1133	-1.2829	0.00100493	0.00835719
	Chr03	geneMaker00000154	13.7567	6.18667	1.15125	0.0026146	0.0176344
	Chr03	geneMaker00000171	7.49333	3.47667	1.09936	0.0201722	0.0833024
	Chr03	geneMaker00000188	119.327	36.2667	1.71684	8.42008e-06	0.000165932
	Chr03	geneMaker00000189	2.81	1.15667	1.27059	0.00386437	0.0238533
	Chr03	geneMaker00000191	0.0866667	0	3.87397	0.00997814	0.0489322
	Chr03	geneMaker00000202	12.4067	4.58667	1.43404	0.00033684	0.00348328
	Chr03	geneMaker00000204	0.87	0.286667	1.58897	0.00109114	0.00892216
	Chr03	geneMaker00000214	0	0.753333	-5.77597	2.15883e-06	5.32078e-05
	Chr03	geneMaker00000217	39.0933	81.41	-1.06066	0.0053742	0.0306556
	Chr03	geneMaker00000218	3.51333	1.61667	1.11477	0.00721232	0.0383674
	Chr03	geneMaker00000233	854.84	41.9567	4.3427	6.4349e-24	2.3257e-20
	Chr03	geneMaker00000236	32.7567	15.03	1.12179	0.00340187	0.0215854
	Chr03	geneMaker00000237	0.123333	0	3.87467	0.00996534	0.0489092
	Chr03	geneMaker00000239	0.58	0.223333	1.37262	0.00895814	0.0451178
	Chr03	geneMaker00000242	0.133333	0.503333	-1.79722	0.0234057	0.0921692
	Chr03	geneMaker00000249	4.1	34.26	-3.06096	1.9649e-13	4.79835e-11
	Chr03	geneMaker00000253	78.8367	18.8667	2.06163	1.34695e-07	4.8295e-06
	Chr03	geneMaker00000256	167.987	74.4833	1.16034	0.0061391	0.0339265
	Chr03	geneMaker00000259	1.66333	5.11333	-1.61804	5.51145e-05	0.000787954
	Chr03	geneMaker00000260	25.2933	7.34667	1.78258	4.19847e-06	9.40156e-05
	Chr03	geneMaker00000263	24.8367	3.84667	2.68655	4.89939e-11	5.27005e-09
	Chr03	geneMaker00000267	21.1667	48.4233	-1.24718	0.00418108	0.0254913
	Chr03	geneMaker00000270	1.86333	10.72	-2.51562	8.54064e-09	4.53935e-07
	Chr03	geneMaker00000273	1.35667	0.37	1.8174	0.00321848	0.0206756
	Chr03	geneMaker00000278	55.6733	197.13	-1.82422	2.12393e-06	5.25054e-05
	Chr03	geneMaker00000284	7.01667	1.67333	2.05774	1.75919e-06	4.47122e-05
	Chr03	geneMaker00000297	1.17667	0.2	2.52981	3.77256e-06	8.60782e-05
	Chr03	geneMaker00000299	12.4267	30.9133	-1.3145	0.000673875	0.00611632
	Chr03	geneMaker00000311	0.113333	1.54	-3.5539	1.3674e-05	0.000245384
	Chr03	geneMaker00000312	129.427	265.54	-1.03792	0.00597771	0.0332379
	Chr03	geneMaker00000315	17.65	8.00333	1.13891	0.00340644	0.0216068
	Chr03	geneMaker00000319	74.42	28.32	1.39361	0.000249629	0.00271913
	Chr03	geneMaker00000323	18.9267	243.713	-3.68984	1.18353e-18	8.91151e-16
	Chr03	geneMaker00000326	1.57333	0.27	2.47515	0.000345457	0.00354978
	Chr03	geneMaker00000327	12.7433	2.30667	2.46108	1.67976e-09	1.0919e-07
	Chr03	geneMaker00000340	1.10333	0.416667	1.37854	0.0072722	0.0385497
	Chr03	geneMaker00000350	1.96333	9.06333	-2.17956	2.93748e-05	0.000465643
	Chr03	geneMaker00000357	0.0833333	0	3.20136	0.0435609	0.144977
	Chr03	geneMaker00000366	1.75333	11.9667	-2.7683	2.34822e-11	2.7392e-09
	Chr03	geneMaker00000371	19.73	85.6133	-2.11842	7.22791e-08	2.86438e-06
	Chr03	geneMaker00000374	74.01	170.43	-1.20384	0.00146922	0.0113221
	Chr03	geneMaker00000382	0.26	1.85333	-2.81658	4.87572e-08	2.03956e-06
	Chr03	geneMaker00000383	3.63333	17.1	-2.2334	2.32336e-08	1.08771e-06
	Chr03	geneMaker00000394	13.6633	6.29	1.11708	0.00495896	0.028861
	Chr03	geneMaker00000396	3.71667	0.493333	2.80044	1.20075e-05	0.000221191
	Chr03	geneMaker00000400	0	0.126667	-4.09514	0.00560135	0.0315636
	Chr03	geneMaker00000402	0.316667	0.786667	-1.29077	0.0333897	0.12022
	Chr03	geneMaker00000408	11.7033	27.1133	-1.21286	0.00152503	0.0116527
	Chr03	geneMaker00000412	0.536667	1.65	-1.57282	0.00979318	0.04834
	Chr03	geneMaker00000422	1.86333	0.58	1.666	0.000259259	0.00279705
	Chr03	geneMaker00000429	0	0.246667	-4.66098	0.000813422	0.00706495
	Chr03	geneMaker00000431	12.91	5.70667	1.17226	0.00550767	0.0312003
	Chr03	geneMaker00000432	48.2633	97.7667	-1.01912	0.00702128	0.0375612
	Chr03	geneMaker00000441	0	0.123333	-3.17138	0.0467772	0.151056
	Chr03	geneMaker00000442	0.456667	5.15333	-3.4707	4.52741e-13	1.01162e-10
	Chr03	geneMaker00000444	0.71	2.35667	-1.72307	0.000206842	0.00234348
	Chr03	geneMaker00000446	336.07	115.72	1.53727	5.58196e-05	0.000794466
	Chr03	geneMaker00000448	2.63	0.393333	2.65662	3.97693e-05	0.00060053
	Chr03	geneMaker00000452	1.11333	0.0966667	3.40225	6.2307e-07	1.8229e-05
	Chr03	geneMaker00000453	34.7467	16.7467	1.05041	0.0064047	0.0349983
	Chr03	geneMaker00000456	18.19	7.54333	1.26837	0.00102054	0.0084675
	Chr03	geneMaker00000461	0.66	0	5.29859	3.73563e-05	0.000569195
	Chr03	geneMaker00000462	0.163333	0.803333	-2.26548	9.14205e-05	0.00119455
	Chr03	geneMaker00000464	62.6533	360.493	-2.52297	2.21945e-10	1.89187e-08
	Chr03	geneMaker00000466	5.45333	2.48	1.13172	0.0111635	0.0530882
	Chr03	geneMaker00000470	1.51667	0.406667	1.86845	0.000149026	0.00177641
	Chr03	geneMaker00000473	19.1467	39.9967	-1.06329	0.00504759	0.0291986
	Chr03	geneMaker00000477	0.293333	0.916667	-1.63363	0.00379976	0.0235721
	Chr03	geneMaker00000485	128.373	17.22	2.89767	6.09706e-13	1.28116e-10
	Chr03	geneMaker00000489	3.98667	1.21	1.68245	0.00918532	0.0460566
	Chr03	geneMaker00000490	23.3967	10.1	1.21082	0.00165223	0.0123829
	Chr03	geneMaker00000492	1.73667	0.43	1.99463	0.000241309	0.00264125
	Chr03	geneMaker00000495	10.37	23.88	-1.20369	0.00183015	0.0133659
	Chr03	geneMaker00000498	2.22667	0.84	1.40026	0.000581127	0.00541876
	Chr03	geneMaker00000508	31.3333	13.79	1.18385	0.00179787	0.0131802
	Chr03	geneMaker00000518	2.98333	1.09333	1.44425	0.00635767	0.0348256
	Chr03	geneMaker00000520	1.63	4.92	-1.59263	8.32829e-05	0.00110907
	Chr03	geneMaker00000528	17.0367	35.3567	-1.05373	0.00548804	0.0311184
	Chr03	geneMaker00000530	9.80333	4.80667	1.02825	0.00732492	0.0387043
	Chr03	geneMaker00000536	27.7133	10.8433	1.35292	0.000429022	0.00422729
	Chr03	geneMaker00000541	3.89	29.8333	-2.93832	7.39029e-13	1.51761e-10
	Chr03	geneMaker00000543	3.95333	12.41	-1.64744	3.6811e-05	0.000561834
	Chr03	geneMaker00000546	0.656667	0.216667	1.6099	0.00451062	0.0268538
	Chr03	geneMaker00000560	17.55	39.9567	-1.18714	0.0018567	0.0135183
	Chr03	geneMaker00000565	10.91	4.79667	1.18532	0.00207179	0.0147341
	Chr03	geneMaker00000568	5.60333	12.2533	-1.12851	0.00336006	0.0213501
	Chr03	geneMaker00000572	12.8733	6.41	1.00542	0.00917054	0.0459952
	Chr03	geneMaker00000582	0.78	3.9	-2.31853	6.23236e-08	2.51521e-06
	Chr03	geneMaker00000583	3.51667	10.25	-1.54453	0.000104402	0.00132676
	Chr03	geneMaker00000585	0.753333	4.37333	-2.5251	1.40135e-08	7.03436e-07
	Chr03	geneMaker00000588	6.74	52.64	-2.96621	4.16486e-13	9.52699e-11
	Chr03	geneMaker00000590	11.56	35.3567	-1.61324	3.37086e-05	0.000523773
	Chr03	geneMaker00000598	5.83	22.8233	-1.96879	7.48542e-07	2.14372e-05
	Chr03	geneMaker00000607	9.93333	42.0133	-2.04383	6.54495e-05	0.000905618
	Chr03	geneMaker00000612	0.73	0.0833333	3.05439	4.27111e-07	1.31488e-05
	Chr03	geneMaker00000622	4.03667	8.95333	-1.15079	0.00783463	0.0407738
	Chr03	geneMaker00000626	1.26333	11.7633	-3.2106	2.41775e-13	5.74884e-11
	Chr03	geneMaker00000628	0.34	1.03	-1.57097	0.00476539	0.0279748
	Chr03	geneMaker00000632	121.723	28.9567	2.07017	1.25242e-07	4.58149e-06
	Chr03	geneMaker00000633	119.453	46.78	1.35183	0.00037823	0.0038163
	Chr03	geneMaker00000637	0.363333	0.136667	1.33053	0.0332397	0.119871
	Chr03	geneMaker00000641	2.57667	0.26	3.24883	3.5102e-10	2.77e-08
	Chr03	geneMaker00000643	1.21667	0.186667	2.65324	3.31916e-07	1.07108e-05
	Chr03	geneMaker00000648	0.156667	0.38	-1.2715	0.0206155	0.0841968
	Chr03	geneMaker00000653	20.3067	8.33667	1.28303	0.000997172	0.00830793
	Chr03	geneMaker00000666	3.16667	1.32667	1.24094	0.0099039	0.0487095
	Chr03	geneMaker00000669	41.9167	127.74	-1.60732	2.94637e-05	0.000466233
	Chr03	geneMaker00000680	6.63333	1.41667	2.21851	3.74433e-07	1.19547e-05
	Chr03	geneMaker00000681	7.67333	2.63667	1.53304	0.000237486	0.00260681
	Chr03	geneMaker00000688	20.3233	46.1867	-1.18472	0.00191201	0.0138319
	Chr03	geneMaker00000696	2.35667	0.08	4.60119	7.28342e-10	5.20232e-08
	Chr03	geneMaker00000700	0.0633333	0	3.57597	0.0205004	0.0840647
	Chr03	geneMaker00000701	5.30333	1.14667	2.19241	1.47486e-06	3.81838e-05
	Chr03	geneMaker00000707	1.23333	0.583333	1.06421	0.0233657	0.0920718
	Chr03	geneMaker00000710	179.97	433.507	-1.26893	0.000807253	0.00702353
	Chr03	geneMaker00000715	0	0.15	-3.17138	0.0467772	0.151056
	Chr03	geneMaker00000719	79.8633	378.08	-2.24332	8.95854e-09	4.7475e-07
	Chr03	geneMaker00000726	1.49667	0.33	2.15782	8.35809e-06	0.00016507
	Chr03	geneMaker00000734	46.7567	23.0467	1.01981	0.00722599	0.0383948
	Chr03	geneMaker00000747	0.993333	11.0533	-3.47043	9.10624e-15	3.10488e-12
	Chr03	geneMaker00000749	0.27	0	3.29826	0.036319	0.127913
	Chr03	geneMaker00000773	3.06	1.27333	1.2608	0.00241412	0.0167709
	Chr03	geneMaker00000775	0.323333	0.0466667	2.62427	0.00376047	0.0234087
	Chr03	geneMaker00000776	505.973	157.723	1.68081	1.1484e-05	0.000213067
	Chr03	geneMaker00000784	86.8933	33.69	1.36627	0.000333982	0.00345867
	Chr03	geneMaker00000791	0.233333	0.683333	-1.49407	0.0496488	0.157795
	Chr03	geneMaker00000796	17.3	7.77667	1.15142	0.00309444	0.0200831
	Chr03	geneMaker00000798	18.1333	8.95333	1.01741	0.00715733	0.0381647
	Chr03	geneMaker00000807	549.813	196.6	1.48185	0.000100422	0.00128704
	Chr03	geneMaker00000813	8.71667	27.1167	-1.63652	2.77905e-05	0.000445832
	Chr03	geneMaker00000832	10.6833	4.75667	1.16365	0.00279222	0.0186083
	Chr03	geneMaker00000840	0.16	0	4.12095	0.00499188	0.0289779
	Chr03	geneMaker00000843	7.86667	15.9133	-1.01528	0.00865041	0.0438826
	Chr03	geneMaker00000848	14.0333	3.34	2.07015	3.93213e-07	1.22937e-05
	Chr03	geneMaker00000859	7.80667	1.87333	2.05595	6.15483e-07	1.80852e-05
	Chr03	geneMaker00000863	64.5	31.3067	1.04175	0.00596338	0.0332093
	Chr03	geneMaker00000868	24.3633	54.45	-1.16006	0.00220324	0.0155405
	Chr03	geneMaker00000869	1.95	12.8667	-2.71481	4.94766e-10	3.72538e-08
	Chr03	geneMaker00000872	0.0533333	1.73333	-4.7817	8.46961e-11	8.48451e-09
	Chr03	geneMaker00000873	0.0533333	0.316667	-2.36562	0.0110815	0.0528236
	Chr03	geneMaker00000875	4.79667	10.8933	-1.18233	0.00370095	0.0230859
	Chr03	geneMaker00000879	8.1	1.90667	1.92241	0.0220122	0.0884421
	Chr03	geneMaker00000883	6.84667	15.91	-1.21575	0.00227617	0.0159614
	Chr03	geneMaker00000890	72.7133	332.71	-2.19447	1.86071e-08	8.94279e-07
	Chr03	geneMaker00000892	40.49	89.14	-1.13877	0.00271725	0.018227
	Chr03	geneMaker00000898	8.63	3.11	1.47059	0.00019606	0.00224682
	Chr03	geneMaker00000899	99.3233	49.4633	1.00484	0.00821884	0.042266
	Chr03	geneMaker00000902	54.44	8.40667	2.69439	1.5017e-11	1.95231e-09
	Chr03	geneMaker00000907	18.1967	38.0033	-1.06339	0.00534101	0.0304856
	Chr03	geneMaker00000909	8.08667	3.26	1.30435	0.00215409	0.0152474
	Chr03	geneMaker00000916	10.0433	4.60333	1.12488	0.0041498	0.0253462
	Chr03	geneMaker00000919	59.8	139.913	-1.22678	0.00125492	0.00999015
	Chr03	geneMaker00000921	1.65667	7.91	-2.24702	1.81415e-06	4.59152e-05
	Chr03	geneMaker00000929	0.27	0.0666667	1.87899	0.010385	0.0503672
	Chr03	geneMaker00000932	0.596667	2.14667	-1.8381	6.21855e-05	0.000868434
	Chr03	geneMaker00000933	7.86667	3.78333	1.05173	0.00877375	0.0443498
	Chr03	geneMaker00000936	10.3467	66.4267	-2.67482	1.49044e-10	1.38834e-08
	Chr03	geneMaker00000940	1.61667	8.44	-2.36991	4.61589e-07	1.40191e-05
	Chr03	geneMaker00000944	0.516667	0.126667	1.95696	0.00436714	0.0262711
	Chr03	geneMaker00000947	33.2667	13.87	1.26149	0.000957957	0.00804052
	Chr03	geneMaker00000950	19.6133	4.85	2.01308	4.25549e-07	1.3123e-05
	Chr03	geneMaker00000955	4.71	17.11	-1.85959	2.25186e-06	5.52832e-05
	Chr03	geneMaker00000963	72.8267	236.957	-1.70261	8.89869e-06	0.000173847
	Chr03	geneMaker00000964	2.44	0.93	1.38427	0.00178717	0.0131285
	Chr03	geneMaker00000966	10.7033	24.5933	-1.20083	0.00170782	0.01269
	Chr03	geneMaker00000967	3.97	8.34	-1.07283	0.0124806	0.0575642
	Chr03	geneMaker00000969	0.706667	1.89667	-1.41849	0.00147065	0.0113283
	Chr03	geneMaker00000971	9.62	20.9167	-1.11837	0.00393634	0.0242281
	Chr03	geneMaker00000974	26.45	9.96	1.40851	0.000244265	0.00267037
	Chr03	geneMaker00000980	1131.34	447.163	1.33794	0.00041742	0.00413552
	Chr03	geneMaker00000986	0.196667	1.97667	-3.02933	0.00419649	0.0255508
	Chr03	geneMaker00000990	36.8867	163.83	-2.15121	3.48364e-08	1.5317e-06
	Chr03	geneMaker00000994	1.31	0.38	1.73882	0.00245258	0.0169421
	Chr03	geneMaker00001000	2.55333	5.64333	-1.14178	0.00484318	0.0283178
	Chr03	geneMaker00001004	2.07	5.76	-1.47328	0.000265689	0.00284604
	Chr03	geneMaker00001005	4.44667	1.86333	1.24661	0.00296431	0.0194103
	Chr03	geneMaker00001017	0.133333	0	4.3329	0.00254884	0.0174159
	Chr03	geneMaker00001029	9.02333	3.69	1.28898	0.000975231	0.00815521
	Chr03	geneMaker00001030	0.42	0.116667	1.74498	0.0292232	0.108998
	Chr03	geneMaker00001039	9.63667	3.75	1.35752	0.00124312	0.00991367
	Chr03	geneMaker00001041	22.8267	8.76	1.38056	0.000449058	0.00438882
	Chr03	geneMaker00001043	349.513	785.227	-1.16845	0.00197943	0.0142171
	Chr03	geneMaker00001045	1.42667	0.123333	3.48439	2.77792e-07	9.12227e-06
	Chr03	geneMaker00001049	6.29	1.90333	1.71965	3.3762e-05	0.000524152
	Chr03	geneMaker00001051	6.30667	13.0567	-1.05	0.00617566	0.0340602
	Chr03	geneMaker00001052	17.9833	7.31333	1.29788	0.000750392	0.00664096
	Chr03	geneMaker00001061	1.63667	0.573333	1.49856	0.000699582	0.00629589
	Chr03	geneMaker00001067	5.30667	1.86	1.50394	0.000692171	0.00624474
	Chr03	geneMaker00001075	8.60333	3.18	1.42585	0.021204	0.0859912
	Chr03	geneMaker00001076	10.38	2.45333	2.07838	2.41722e-07	8.18008e-06
	Chr03	geneMaker00001094	5.96333	1.87333	1.66116	8.92089e-05	0.00116912
	Chr03	geneMaker00001096	22.59	53.3967	-1.24162	0.00107688	0.00882957
	Chr03	geneMaker00001098	5.96	15	-1.33076	0.000932917	0.00787424
	Chr03	geneMaker00001099	11.9633	5.19667	1.20008	0.00228775	0.0160302
	Chr03	geneMaker00001101	3.69	8.40667	-1.15403	0.0278168	0.105119
	Chr03	geneMaker00001105	23.0533	10.8333	1.08805	0.00442263	0.0265255
	Chr03	geneMaker00001110	20.0733	8.80667	1.18749	0.00208397	0.0148001
	Chr03	geneMaker00001115	3.02333	0.336667	3.16273	1.61503e-10	1.46554e-08
	Chr03	geneMaker00001117	97.53	32.51	1.58433	3.63081e-05	0.000555566
	Chr03	geneMaker00001118	0.116667	0.956667	-2.59044	0.0203595	0.0839357
	Chr03	geneMaker00001121	114.553	54.3633	1.0738	0.00455336	0.0270759
	Chr03	geneMaker00001122	14.6267	34.8767	-1.25373	0.00104606	0.00863562
	Chr03	geneMaker00001125	5.71333	2.79	1.02758	0.011635	0.0547116
	Chr03	geneMaker00001126	0	0.256667	-3.17222	0.0467305	0.151056
	Chr03	geneMaker00001132	16.48	0.61	4.23256	4.42153e-06	9.80387e-05
	Chr03	geneMaker00001133	1.92	0.623333	1.60361	0.000313605	0.00328722
	Chr03	geneMaker00001137	12	43.04	-1.84246	2.01628e-06	5.03958e-05
	Chr03	geneMaker00001146	2.37	12.09	-2.3497	1.99399e-08	9.51715e-07
	Chr03	geneMaker00001151	0.313333	1.28667	-2.02183	2.14103e-05	0.000355939
	Chr03	geneMaker00001169	2.25333	0.2	3.4242	9.84513e-08	3.7455e-06
	Chr03	geneMaker00001171	0	0.286667	-5.6249	5.85251e-06	0.000122408
	Chr03	geneMaker00001186	19.78	8.83333	1.16198	0.00247446	0.0170607
	Chr03	geneMaker00001187	3.69333	1.65333	1.15819	0.00418343	0.0254971
	Chr03	geneMaker00001188	35.7733	1.40333	4.46259	3.38222e-09	2.04415e-07
	Chr03	geneMaker00001195	4.24333	1.79333	1.24258	0.00252445	0.0173194
	Chr03	geneMaker00001196	278.977	52.0133	2.42243	7.12775e-10	5.15223e-08
	Chr03	geneMaker00001208	0.57	1.59667	-1.47984	0.000844647	0.00728226
	Chr03	geneMaker00001212	2.23333	0.886667	1.32842	0.00122078	0.00976135
	Chr03	geneMaker00001214	0.0533333	0	3.20164	0.0435464	0.144977
	Chr03	geneMaker00001217	3.47333	9.65667	-1.47445	0.00060224	0.00557821
	Chr03	geneMaker00001228	191.523	61.1633	1.64685	1.68413e-05	0.000290956
	Chr03	geneMaker00001230	9.69	2.45333	1.97772	1.42377e-06	3.71805e-05
	Chr03	geneMaker00001231	0.35	0	4.11938	0.00500864	0.0290537
	Chr03	geneMaker00001232	12.7867	28.3233	-1.14718	0.00259792	0.0175568
	Chr03	geneMaker00001237	1.51667	6.73667	-2.14912	1.91849e-07	6.73186e-06
	Chr03	geneMaker00001239	0.913333	3.93333	-2.07125	5.1431e-05	0.000745915
	Chr03	geneMaker00001240	0.133333	0.703333	-2.3476	0.000118605	0.00147408
	Chr03	geneMaker00001257	1.51333	0.6	1.30772	0.0061319	0.0338994
	Chr03	geneMaker00001258	267.393	118.247	1.19777	0.0156866	0.068804
	Chr03	geneMaker00001262	41.11	125.597	-1.61176	2.5541e-05	0.000414319
	Chr03	geneMaker00001264	2.59	1.18333	1.12543	0.00858187	0.0436886
	Chr03	geneMaker00001275	15.3633	5.60667	1.45228	0.000190924	0.00219898
	Chr03	geneMaker00001277	15.9367	6.44333	1.30127	0.00125691	0.00999276
	Chr03	geneMaker00001282	0.77	8.53	-3.4578	1.05429e-13	2.72172e-11
	Chr03	geneMaker00001285	2.74	0.27	3.2782	2.79231e-09	1.72218e-07
	Chr03	geneMaker00001293	4.10667	1.90667	1.09365	0.024958	0.0966188
	Chr03	geneMaker00001294	0.43	1.54333	-1.81802	0.00139875	0.0109046
	Chr03	geneMaker00001295	820.547	236.59	1.78895	3.50674e-06	8.13483e-05
	Chr03	geneMaker00001305	0.82	6.62667	-2.99531	1.26085e-10	1.21196e-08
	Chr03	geneMaker00001307	26.3933	13.0433	1.0168	0.00722817	0.0383951
	Chr03	geneMaker00001315	2.51667	0.563333	2.14186	5.80807e-06	0.00012162
	Chr03	geneMaker00001320	17.6767	7.24667	1.28581	0.000912006	0.0077375
	Chr03	geneMaker00001321	12.7833	27.84	-1.12305	0.0034182	0.0216662
	Chr03	geneMaker00001327	0.696667	0.286667	1.27397	0.0104644	0.0506297
	Chr03	geneMaker00001334	8.05333	3.50667	1.19786	0.00244553	0.0169285
	Chr03	geneMaker00001335	6.90333	2.99333	1.19977	0.003199	0.0205653
	Chr03	geneMaker00001342	29.67	12.94	1.19655	0.00170172	0.0126707
	Chr03	geneMaker00001345	0.16	0	4.3329	0.00254884	0.0174159
	Chr03	geneMaker00001346	21.4433	8.05	1.41114	0.000278796	0.00297059
	Chr03	geneMaker00001350	7.21667	0.303333	4.51377	1.45513e-14	4.86956e-12
	Chr03	geneMaker00001351	13.5067	4.65667	1.54006	0.000217856	0.00242717
	Chr03	geneMaker00001361	8.00333	29.24	-1.86922	1.5702e-06	4.04203e-05
	Chr03	geneMaker00001363	17.3233	3.81667	2.17717	1.40504e-07	5.00798e-06
	Chr03	geneMaker00001369	37.94	12.38	1.61495	2.78043e-05	0.000445832
	Chr03	geneMaker00001371	32.9667	14.67	1.16692	0.0023382	0.0163394
	Chr03	geneMaker00001373	54.0433	25.82	1.06482	0.00516034	0.0296794
	Chr03	geneMaker00001374	0.25	0	3.57709	0.0204653	0.0840102
	Chr03	geneMaker00001377	57.8567	24.8867	1.21486	0.00153036	0.0116737
	Chr03	geneMaker00001379	5.93333	34.3133	-2.53027	2.67515e-10	2.2485e-08
	Chr03	geneMaker00001380	1.12	0.326667	1.75842	0.00173707	0.0128702
	Chr03	geneMaker00001381	1.25667	0.59	1.07632	0.0375437	0.131001
	Chr03	geneMaker00001383	12.3	51.94	-2.0784	1.26566e-07	4.62054e-06
	Chr03	geneMaker00001393	0.6	1.89	-1.6319	0.00323201	0.0207117
	Chr03	geneMaker00001397	6.38667	27.03	-2.05807	1.58163e-05	0.000275884
	Chr03	geneMaker00001398	57.1333	160.253	-1.48843	9.5444e-05	0.00123462
	Chr03	geneMaker00001400	15.37	48.44	-1.65603	1.71402e-05	0.000294711
	Chr03	geneMaker00001404	0.486667	0	5.79695	1.65574e-06	4.23208e-05
	Chr03	geneMaker00001412	33.8167	14.5567	1.21502	0.00144211	0.0111512
	Chr03	geneMaker00001415	4.03333	0.696667	2.52511	1.83619e-06	4.63433e-05
	Chr03	geneMaker00001418	8.67333	18.6333	-1.10383	0.00530973	0.030355
	Chr03	geneMaker00001419	0.97	0.316667	1.54378	0.0422503	0.142259
	Chr03	geneMaker00001433	8.83	2.75	1.68108	2.10921e-05	0.000351944
	Chr03	geneMaker00001438	2.63	1	1.38614	0.0011557	0.0093737
	Chr03	geneMaker00001439	0.573333	12.7033	-4.45707	7.67026e-20	7.29522e-17
	Chr03	geneMaker00001441	3.90667	7.99	-1.03165	0.0085538	0.0435953
	Chr03	geneMaker00001442	0.69	4.32333	-2.63452	4.73457e-09	2.75108e-07
	Chr03	geneMaker00001443	0.483333	1.33667	-1.43269	0.0367611	0.129042
	Chr03	geneMaker00001446	120.993	57.3133	1.07763	0.00436328	0.0262654
	Chr03	geneMaker00001447	429.39	156.48	1.38539	0.00448151	0.0267609
	Chr03	geneMaker00001448	0.0933333	1.07667	-3.43857	4.17084e-07	1.2906e-05
	Chr03	geneMaker00001449	2.91	9.5	-1.7064	1.32087e-05	0.000238694
	Chr03	geneMaker00001453	9.47	3.51	1.42829	0.000306775	0.00322498
	Chr03	geneMaker00001454	17.2	55.5633	-1.69199	1.18182e-05	0.000218372
	Chr03	geneMaker00001456	0.756667	0.176667	2.07885	0.000158452	0.0018715
	Chr03	geneMaker00001458	10.74	1.34	2.99213	1.96123e-11	2.40255e-09
	Chr03	geneMaker00001467	7.80333	3.39	1.20087	0.00190265	0.0138033
	Chr03	geneMaker00001468	26.4967	81.3633	-1.61858	2.61168e-05	0.000422144
	Chr03	geneMaker00001470	244.673	46.55	2.40184	3.81889e-09	2.29273e-07
	Chr03	geneMaker00001477	1.10667	2.20333	-1.00192	0.0447788	0.147459
	Chr03	geneMaker00001481	7.33	1.26667	2.52561	7.18315e-09	3.90984e-07
	Chr03	geneMaker00001482	1.53333	0	5.05619	0.000131971	0.00161357
	Chr03	geneMaker00001483	11.64	26.59	-1.19234	0.00310153	0.0201176
	Chr03	geneMaker00001491	2157.53	973.227	1.14734	0.00236551	0.0164919
	Chr03	geneMaker00001493	28.6067	12.3967	1.19808	0.00391842	0.0241342
	Chr03	geneMaker00001514	37.0667	80.1467	-1.11614	0.00376369	0.0234207
	Chr03	geneMaker00001515	26.8033	8.61	1.63759	2.10827e-05	0.000351944
	Chr03	geneMaker00001519	9.57	0.916667	3.37745	3.45983e-14	1.052e-11
	Chr03	geneMaker00001524	1043.82	393.757	1.40565	0.000215078	0.00240306
	Chr03	geneMaker00001527	53.4733	128.72	-1.26773	0.000828678	0.00717539
	Chr03	geneMaker00001531	238.15	86.38	1.4601	0.000153541	0.00181944
	Chr03	geneMaker00001535	10.8667	38.48	-1.81799	8.32489e-06	0.000164775
	Chr03	geneMaker00001539	12.37	4.24	1.54325	0.000117358	0.00146361
	Chr03	geneMaker00001540	0.61	1.91333	-1.61299	0.0041279	0.0252352
	Chr03	geneMaker00001542	16.3267	8.09333	1.01193	0.00807113	0.0417173
	Chr03	geneMaker00001545	4.50667	25.8	-2.51694	2.87287e-10	2.37058e-08
	Chr03	geneMaker00001548	6.96667	25.3733	-1.86415	1.79038e-06	4.53773e-05
	Chr03	geneMaker00001550	146.067	360.857	-1.30507	0.000576634	0.0053852
	Chr03	geneMaker00001555	8.6	18.5367	-1.10967	0.00447494	0.0267486
	Chr03	geneMaker00001563	146.163	54.4833	1.42211	0.000196073	0.00224682
	Chr03	geneMaker00001566	1.76	6.45333	-1.87062	8.05997e-06	0.000160586
	Chr03	geneMaker00001567	10.8567	4.51333	1.26258	0.00154515	0.0117413
	Chr03	geneMaker00001570	1.33667	2.77333	-1.05378	0.0237475	0.093251
	Chr03	geneMaker00001575	0.133333	0.0166667	2.81279	0.00150617	0.0115526
	Chr04	geneMaker00001582	86.9967	175.513	-1.01363	0.00729056	0.0385904
	Chr04	geneMaker00001585	60.6167	19.7067	1.62053	2.43649e-05	0.00039846
	Chr04	geneMaker00001586	6.53	13.3533	-1.03183	0.00727799	0.0385578
	Chr04	geneMaker00001588	16.69	55.2	-1.72591	9.80603e-06	0.000187518
	Chr04	geneMaker00001596	67.4133	19.25	1.808	3.21007e-06	7.52389e-05
	Chr04	geneMaker00001599	46.52	8.03667	2.5307	3.13006e-10	2.53647e-08
	Chr04	geneMaker00001618	1.05333	0.433333	1.25842	0.017419	0.0746748
	Chr04	geneMaker00001619	106.547	49.35	1.10836	0.00362656	0.0227317
	Chr04	geneMaker00001622	2.25667	8.90667	-1.95628	6.55546e-05	0.000906379
	Chr04	geneMaker00001623	44.6467	11.96	1.89867	1.17781e-06	3.13003e-05
	Chr04	geneMaker00001626	8.5	17.8967	-1.07444	0.00513649	0.0295892
	Chr04	geneMaker00001627	18.8733	38.8033	-1.03994	0.00625231	0.0343525
	Chr04	geneMaker00001649	0	3.09	-3.94571	0.00858735	0.0437009
	Chr04	geneMaker00001662	0.0833333	0	3.20122	0.0435681	0.144977
	Chr04	geneMaker00001663	56.51	112.92	-1.00337	0.00903317	0.0453944
	Chr04	geneMaker00001666	7.88	3.37	1.22352	0.00168345	0.0125709
	Chr04	geneMaker00001671	92.2267	31.5433	1.53323	0.000146387	0.00175422
	Chr04	geneMaker00001674	8.81	1.07333	3.02847	1.76724e-12	3.16196e-10
	Chr04	geneMaker00001677	33.85	13.9367	1.27905	0.000887989	0.00757641
	Chr04	geneMaker00001686	0	6.58	-3.84467	0.0110913	0.0528284
	Chr04	geneMaker00001688	50.0433	105.297	-1.07353	0.00444977	0.0266441
	Chr04	geneMaker00001691	6.05667	2.72333	1.15094	0.00395853	0.0243315
	Chr04	geneMaker00001697	0.0733333	0.43	-2.35522	0.0114503	0.0540964
	Chr04	geneMaker00001701	3.91667	8.19	-1.06588	0.00927032	0.0463927
	Chr04	geneMaker00001704	13.3933	6.07333	1.13937	0.00415027	0.0253462
	Chr04	geneMaker00001708	0	0.153333	-3.17475	0.0465918	0.15097
	Chr04	geneMaker00001717	13.3033	4.82667	1.42916	0.0129255	0.0591485
	Chr04	geneMaker00001718	1.51	7.8	-2.36315	1.01342e-08	5.26251e-07
	Chr04	geneMaker00001720	16.5567	42.67	-1.36551	0.00036259	0.00369355
	Chr04	geneMaker00001725	5.22	11.0533	-1.08196	0.00674747	0.0364416
	Chr04	geneMaker00001728	36.7433	120.977	-1.72278	9.88706e-06	0.000188868
	Chr04	geneMaker00001733	0.246667	1.58333	-2.64174	7.71175e-07	2.20505e-05
	Chr04	geneMaker00001734	7.93333	29.9267	-1.91401	1.07822e-06	2.91684e-05
	Chr04	geneMaker00001737	163.287	679.283	-2.05701	1.11002e-07	4.17568e-06
	Chr04	geneMaker00001741	7.71667	1.86333	2.04668	2.52523e-06	6.09257e-05
	Chr04	geneMaker00001742	775.053	248.52	1.63914	1.96207e-05	0.000331369
	Chr04	geneMaker00001746	9.30333	19.5033	-1.06824	0.00512641	0.0295594
	Chr04	geneMaker00001748	8.43667	2.04	2.04192	4.37287e-07	1.34163e-05
	Chr04	geneMaker00001750	0	0.173333	-4.65882	0.000818592	0.00709826
	Chr04	geneMaker00001752	0.236667	0.733333	-1.60666	0.00540648	0.0307912
	Chr04	geneMaker00001754	17.1167	58.29	-1.76793	4.81941e-06	0.000104803
	Chr04	geneMaker00001756	8.55	31.1333	-1.81673	0.000523549	0.00497165
	Chr04	geneMaker00001760	33.76	14.8967	1.17637	0.00286045	0.0189137
	Chr04	geneMaker00001761	0.0966667	0.29	-1.60265	0.0067001	0.0362804
	Chr04	geneMaker00001768	6.18333	1.87333	1.71863	1.87654e-05	0.000319012
	Chr04	geneMaker00001771	43.15	20.3767	1.08171	0.00432479	0.0260859
	Chr04	geneMaker00001776	7.50667	3.24333	1.20978	0.00169453	0.0126275
	Chr04	geneMaker00001777	4.33333	8.94	-1.05689	0.0221718	0.0888792
	Chr04	geneMaker00001778	15.02	115.17	-2.92761	6.37544e-12	9.44349e-10
	Chr04	geneMaker00001785	8.49	2.68667	1.65674	4.58594e-05	0.000677319
	Chr04	geneMaker00001786	28.25	80.52	-1.51175	8.22569e-05	0.00109864
	Chr04	geneMaker00001795	3.92333	1.73333	1.17025	0.0108044	0.0519133
	Chr04	geneMaker00001799	13.9033	28.8567	-1.05397	0.00557821	0.0314815
	Chr04	geneMaker00001808	3.87	1.56	1.29197	0.0189137	0.0795416
	Chr04	geneMaker00001812	0.19	0.53	-1.43355	0.0366496	0.128826
	Chr04	geneMaker00001815	11.6267	5.02333	1.20996	0.00155211	0.011775
	Chr04	geneMaker00001817	0.466667	1.05	-1.16718	0.0342308	0.122515
	Chr04	geneMaker00001822	3.17333	1.12333	1.50116	0.000222101	0.00246838
	Chr04	geneMaker00001824	7.80667	3.61667	1.10723	0.00646176	0.0352461
	Chr04	geneMaker00001825	0	0.07	-3.55129	0.0222418	0.0890216
	Chr04	geneMaker00001833	10.29	1.80667	2.48921	9.73793e-08	3.71254e-06
	Chr04	geneMaker00001837	0.68	4.34333	-2.65274	1.74975e-08	8.49994e-07
	Chr04	geneMaker00001845	1.12667	0.156667	2.76575	3.27598e-07	1.06284e-05
	Chr04	geneMaker00001847	133.627	38.8333	1.78168	3.91346e-06	8.86217e-05
	Chr04	geneMaker00001848	6.24667	3.10333	1.0059	0.011694	0.0548462
	Chr04	geneMaker00001858	17.0133	51.58	-1.60093	3.44485e-05	0.000533321
	Chr04	geneMaker00001866	0.123333	0	3.20164	0.0435464	0.144977
	Chr04	geneMaker00001876	20.3933	48.9667	-1.26398	0.000905374	0.00769997
	Chr04	geneMaker00001880	24.3133	69.04	-1.50612	8.25346e-05	0.00110092
	Chr04	geneMaker00001884	5.44333	0	3.20007	0.0436286	0.144977
	Chr04	geneMaker00001891	6.97	1.64333	2.08233	4.16379e-07	1.2906e-05
	Chr04	geneMaker00001896	1.00333	2.66	-1.39197	0.0176489	0.0754695
	Chr04	geneMaker00001900	7.21333	18.7733	-1.36521	0.00317727	0.020462
	Chr04	geneMaker00001901	1.10667	0.45	1.28668	0.0194104	0.0810458
	Chr04	geneMaker00001902	7.50333	2.98667	1.32713	0.000804731	0.00700834
	Chr04	geneMaker00001903	7.68667	24.8467	-1.69084	2.41675e-05	0.000395589
	Chr04	geneMaker00001907	0	0.39	-5.26179	4.89457e-05	0.000716193
	Chr04	geneMaker00001911	5.45333	0.696667	2.94444	2.25025e-10	1.90912e-08
	Chr04	geneMaker00001916	64.1633	22.7833	1.49235	0.000107964	0.00135815
	Chr04	geneMaker00001926	22.7267	72.78	-1.67787	1.98431e-05	0.000334189
	Chr04	geneMaker00001933	10.1433	3.96333	1.3545	0.000447306	0.0043788
	Chr04	geneMaker00001935	10.2867	28.1267	-1.45118	0.000166915	0.00196247
	Chr04	geneMaker00001936	35.4667	12.41	1.51214	0.000100557	0.00128786
	Chr04	geneMaker00001942	44.58	21.64	1.04105	0.00639316	0.0349458
	Chr04	geneMaker00001943	1.3	3.41	-1.39366	0.000507885	0.00484327
	Chr04	geneMaker00001965	1.08667	0.106667	3.27662	4.41982e-07	1.35145e-05
	Chr04	geneMaker00001971	154.303	22.8167	2.7569	4.809e-12	7.3028e-10
	Chr04	geneMaker00001977	6.49667	21.1467	-1.70156	1.49088e-05	0.000263617
	Chr04	geneMaker00001981	1.68333	0.283333	2.53838	8.6059e-06	0.000169041
	Chr04	geneMaker00001985	0.563333	0.15	1.87033	0.00466071	0.0275601
	Chr04	geneMaker00001994	7.55667	55.0567	-2.86476	1.20603e-12	2.27023e-10
	Chr04	geneMaker00001995	16.7	7.89	1.08073	0.0046399	0.027464
	Chr04	geneMaker00001996	0.173333	0.0333333	2.30089	0.00531378	0.0303686
	Chr04	geneMaker00001999	7.43	14.9767	-1.01201	0.00865462	0.0438826
	Chr04	geneMaker00002000	4.3	0.786667	2.41375	1.15138e-06	3.07335e-05
	Chr04	geneMaker00002002	24.5167	55.71	-1.18404	0.00186413	0.013556
	Chr04	geneMaker00002003	35.6933	7.71667	2.20721	2.56943e-08	1.1967e-06
	Chr04	geneMaker00002005	51.8733	23.85	1.12322	0.00318636	0.0205059
	Chr04	geneMaker00002014	292.033	64.0833	2.18743	1.99602e-08	9.51715e-07
	Chr04	geneMaker00002015	4.65	15.1633	-1.70271	2.13415e-05	0.000355449
	Chr04	geneMaker00002018	55.0067	15.9533	1.78449	4.35315e-06	9.72383e-05
	Chr04	geneMaker00002019	0.0566667	0.493333	-3.08844	7.91539e-07	2.25614e-05
	Chr04	geneMaker00002020	0.526667	1.39667	-1.39188	0.00555965	0.0313964
	Chr04	geneMaker00002021	10.9733	22.1967	-1.01458	0.0087285	0.0441828
	Chr04	geneMaker00002026	12.9733	5.10333	1.34463	0.000655032	0.00599953
	Chr04	geneMaker00002029	2.66667	0.216667	3.55887	4.48231e-10	3.38911e-08
	Chr04	geneMaker00002031	1.58	6.93333	-2.12508	7.01999e-07	2.01682e-05
	Chr04	geneMaker00002044	4.01333	12.9733	-1.69212	1.55299e-05	0.000272203
	Chr04	geneMaker00002049	3.45	8.00667	-1.21237	0.00265088	0.0178389
	Chr04	geneMaker00002050	3.56333	0.293333	3.53583	1.9417e-09	1.25316e-07
	Chr04	geneMaker00002051	1.46	0.363333	1.98832	0.000110966	0.00139352
	Chr04	geneMaker00002052	275.073	568.28	-1.04749	0.00543589	0.03091
	Chr04	geneMaker00002065	0	5.46333	-3.84467	0.0110913	0.0528284
	Chr04	geneMaker00002081	3.36667	1.09333	1.54085	0.0111905	0.0532028
	Chr04	geneMaker00002086	2.15	4.65667	-1.11375	0.00704447	0.0376535
	Chr04	geneMaker00002088	3.43667	10.56	-1.61859	3.94904e-05	0.00059718
	Chr04	geneMaker00002090	20.8533	7.54	1.46647	0.000146341	0.00175422
	Chr04	geneMaker00002105	2.41333	12.4667	-2.36963	6.34342e-09	3.55777e-07
	Chr04	geneMaker00002107	3.63667	10.9533	-1.58654	0.000148834	0.00177531
	Chr04	geneMaker00002109	1146.56	246.503	2.21347	1.42934e-08	7.1156e-07
	Chr04	geneMaker00002112	1.57333	0.516667	1.57669	0.00239541	0.0166618
	Chr04	geneMaker00002113	3.69	8.67333	-1.23376	0.00176817	0.0130206
	Chr04	geneMaker00002123	0	0.0233333	-3.17813	0.0464065	0.150775
	Chr04	geneMaker00002124	23.5567	8.09667	1.54021	6.4946e-05	0.000899341
	Chr04	geneMaker00002125	9.39667	21.08	-1.16569	0.00218331	0.0154361
	Chr04	geneMaker00002127	15.2867	4.24667	1.84392	3.69797e-06	8.49204e-05
	Chr04	geneMaker00002128	0.493333	0.143333	1.76418	0.00438862	0.0263565
	Chr04	geneMaker00002130	11.07	41.14	-1.89376	1.63026e-06	4.17878e-05
	Chr04	geneMaker00002137	0.106667	3.34333	-4.78827	9.16564e-13	1.8311e-10
	Chr04	geneMaker00002140	0.88	3.45	-1.96142	4.63654e-06	0.000101547
	Chr04	geneMaker00002146	25.2267	9.74	1.37203	0.000365058	0.00371032
	Chr04	geneMaker00002147	17.6567	38.05	-1.10745	0.00388644	0.0239536
	Chr04	geneMaker00002151	56.28	24.92	1.17244	0.00231683	0.0162088
	Chr04	geneMaker00002170	1.15	0.403333	1.49842	0.000865888	0.00742289
	Chr04	geneMaker00002172	4.58667	0.51	2.97383	0.000631458	0.00580717
	Chr04	geneMaker00002174	6.75667	16.9467	-1.32802	0.00105195	0.00866448
	Chr04	geneMaker00002177	42.4367	95.1233	-1.13739	0.0113547	0.0537713
	Chr04	geneMaker00002179	0.863333	2.81333	-1.68986	0.00019499	0.00223725
	Chr04	geneMaker00002180	25.4833	10.8667	1.22818	0.00135007	0.0105982
	Chr04	geneMaker00002191	4.91667	15.9333	-1.69231	3.4169e-05	0.000530015
	Chr04	geneMaker00002201	2.20667	0.773333	1.50685	0.000213835	0.0023927
	Chr04	geneMaker00002219	0.696667	0.296667	1.20883	0.0266869	0.101785
	Chr04	geneMaker00002223	0.106667	0.263333	-1.25727	0.024553	0.0954394
	Chr04	geneMaker00002224	2.62667	0.153333	3.60623	0.000269144	0.00287685
	Chr04	geneMaker00002225	11.0433	24.09	-1.098	0.0371046	0.129995
	Chr04	geneMaker00002227	6.40333	29.45	-2.20166	3.12627e-08	1.39999e-06
	Chr04	geneMaker00002230	0.41	0.106667	1.87035	0.00234147	0.0163559
	Chr04	geneMaker00002243	48.1333	22.0633	1.12377	0.00325435	0.0208322
	Chr04	geneMaker00002247	0.1	0	4.33303	0.00254808	0.0174159
	Chr04	geneMaker00002248	60.8767	286.313	-2.23363	1.1085e-08	5.70702e-07
	Chr04	geneMaker00002249	2.96333	11.3067	-1.93207	9.50779e-07	2.61535e-05
	Chr04	geneMaker00002254	102.53	49.8667	1.01521	0.0147808	0.0656435
	Chr04	geneMaker00002255	4.36333	8.80333	-1.01139	0.0104806	0.0506812
	Chr04	geneMaker00002261	22.36	52.0167	-1.21838	0.0013227	0.0104469
	Chr04	geneMaker00002262	39.2167	19.38	1.01588	0.0075087	0.0393189
	Chr04	geneMaker00002268	4.72	1.37	1.77607	1.73534e-05	0.000298092
	Chr04	geneMaker00002270	28.21	12.6933	1.15124	0.00250916	0.0172473
	Chr04	geneMaker00002273	9.94	31.7833	-1.67641	1.93315e-05	0.000326791
	Chr04	geneMaker00002278	20.1167	8.89333	1.17582	0.00256077	0.0174159
	Chr04	geneMaker00002279	0.46	1.35	-1.54095	0.00142612	0.0110702
	Chr04	geneMaker00002286	6.97333	2.46	1.49753	0.000262052	0.0028171
	Chr04	geneMaker00002289	18.3267	38.3167	-1.05552	0.0113019	0.0535914
	Chr04	geneMaker00002290	6.65333	2.51667	1.39977	0.000412759	0.00410737
	Chr04	geneMaker00002291	3.91667	1.10667	1.80857	5.86913e-05	0.000827956
	Chr04	geneMaker00002298	17.5133	5.03	1.79986	3.05499e-06	7.20715e-05
	Chr04	geneMaker00002302	0	0.306667	-5.05891	0.000140636	0.00169881
	Chr04	geneMaker00002303	9.79667	43.1033	-2.11689	4.77572e-06	0.000104104
	Chr04	geneMaker00002304	1.74333	0.823333	1.08	0.0103662	0.0503027
	Chr04	geneMaker00002308	24.0433	5.52333	2.11979	9.44956e-08	3.62554e-06
	Chr04	geneMaker00002309	35.09	15.8967	1.14162	0.00273178	0.0183046
	Chr04	geneMaker00002310	1.47	0	3.57556	0.020513	0.0840647
	Chr04	geneMaker00002313	0.816667	2.99667	-1.86823	5.86706e-05	0.000827956
	Chr04	geneMaker00002317	34.9167	12.1967	1.51568	8.40426e-05	0.00111589
	Chr04	geneMaker00002321	2.69	25.1167	-2.9275	0.000793412	0.00693315
	Chr04	geneMaker00002325	0	0.04	-3.17645	0.0464985	0.150884
	Chr04	geneMaker00002327	3.02	10.31	-1.77199	7.65665e-06	0.000153566
	Chr04	geneMaker00002329	25.9133	55.4633	-1.0977	0.00383253	0.0237179
	Chr04	geneMaker00002335	0.876667	0.206667	2.02945	0.000236587	0.00260217
	Chr04	geneMaker00002341	17.3633	4.66667	1.89163	3.23312e-06	7.56811e-05
	Chr04	geneMaker00002343	133.173	56.53	1.23383	0.00135579	0.0106293
	Chr04	geneMaker00002344	8.27	4.11	1.00873	0.00879165	0.0444278
	Chr04	geneMaker00002345	1.61667	0.423333	1.91374	0.000301717	0.00318292
	Chr09	geneMaker00002353	5.72	2.51333	1.18385	0.00270832	0.0181806
	Chr09	geneMaker00002359	7.73333	2.25	1.77334	1.76122e-05	0.000301963
	Chr14	geneMaker00002362	4.85667	10.1567	-1.06408	0.00589254	0.0329264
	Chr14	geneMaker00002364	0	0.12	-3.17138	0.0467772	0.151056
	Chr14	geneMaker00002367	4.80333	12.6	-1.39049	0.000361117	0.0036827
	Chr14	geneMaker00002376	1.88	0	3.2015	0.0435537	0.144977
	Chr14	geneMaker00002381	4.96667	2.02	1.2949	0.00149909	0.0115175
	Chr14	geneMaker00002384	8.73333	3.79333	1.19836	0.00592271	0.0330383
	Chr14	geneMaker00002388	52.48	16.16	1.69836	1.1938e-05	0.000220135
	Chr14	geneMaker00002392	15.3133	52.15	-1.76805	5.38536e-06	0.000114224
	Chr14	geneMaker00002393	0.92	0.18	2.21591	0.00787453	0.0409145
	Chr14	geneMaker00002396	0.596667	1.32333	-1.13348	0.00810712	0.0418463
	Chr14	geneMaker00002403	18.6567	48.0633	-1.3658	0.000349326	0.00357861
	Chr14	geneMaker00002411	54.5933	20.95	1.38135	0.000302811	0.00319073
	Chr14	geneMaker00002417	2.77333	1.07667	1.36046	0.00169431	0.0126275
	Chr14	geneMaker00002421	0.213333	0.0466667	2.01841	0.018008	0.0765339
	Chr14	geneMaker00002425	5.45667	13.26	-1.28106	0.000865885	0.00742289
	Chr14	geneMaker00002426	13.53	28.9167	-1.09609	0.00394096	0.0242452
	Chr14	geneMaker00002433	3.5	0	4.67631	0.000715345	0.00640809
	Chr14	geneMaker00002437	1.65667	4.78333	-1.52476	0.000361332	0.00368281
	Chr14	geneMaker00002442	6.75	3.08333	1.12654	0.00484358	0.0283178
	Chr14	geneMaker00002452	130.263	54.0733	1.26757	0.000864801	0.00742062
	Chr14	geneMaker00002460	43.4467	19.0567	1.18579	0.00216353	0.0153082
	Chr14	geneMaker00002463	41.56	98.4267	-1.24423	0.00103471	0.00856145
	Chr14	geneMaker00002464	0.106667	0.0266667	1.82341	0.0367112	0.128942
	Chr14	geneMaker00002466	2.74	1.24333	1.1277	0.00945105	0.0469849
	Chr14	geneMaker00002469	17.09	35.88	-1.07032	0.00486847	0.0284259
	Chr14	geneMaker00002470	0.346667	0.0666667	2.32	0.000943681	0.00795395
	Chr14	geneMaker00002473	1.85	8.09	-2.12772	1.01604e-07	3.84925e-06
	Chr14	geneMaker00002477	22.4	51.0767	-1.18919	0.00181543	0.0132767
	Chr14	geneMaker00002486	7.08333	17.32	-1.29013	0.000827774	0.007171
	Chr14	geneMaker00002487	22.8267	3.46333	2.71274	1.30439e-10	1.24062e-08
	Chr14	geneMaker00002489	32.2667	69.23	-1.10164	0.00359678	0.0225685
	Chr14	geneMaker00002492	111.157	48.8367	1.18584	0.00175837	0.0129749
	Chr14	geneMaker00002496	3.62667	7.84667	-1.1116	0.0222207	0.0889568
	Chr14	geneMaker00002498	9.56667	35.71	-1.89782	1.39808e-06	3.66686e-05
	Chr14	geneMaker00002500	0.653333	0.203333	1.66048	0.00331465	0.0211135
	Chr14	geneMaker00002502	1.58333	4.1	-1.35049	0.0168764	0.0728035
	Chr14	geneMaker00002503	3.22333	0.45	2.62323	0.00377466	0.0234567
	Chr14	geneMaker00002505	82.75	27.1767	1.60572	2.84975e-05	0.00045533
	Chr14	geneMaker00002506	23.2267	3.08333	2.90553	1.00444e-11	1.40708e-09
	Chr14	geneMaker00002507	0.643333	4	-2.57458	1.01614e-05	0.000193088
	Chr14	geneMaker00002510	2.71333	0.363333	2.88649	1.93197e-09	1.25135e-07
	Chr14	geneMaker00002514	0.94	2.63667	-1.47219	0.00322089	0.0206767
	Chr14	geneMaker00002522	0.05	1.33333	-4.23912	4.11231e-06	9.24299e-05
	Chr14	geneMaker00002530	235.567	472.54	-1.00449	0.00763531	0.0398779
	Chr14	geneMaker00002531	16.22	33.1733	-1.03226	0.00673133	0.0363762
	Chr14	geneMaker00002532	7.9	1.75333	2.16217	6.64558e-07	1.91841e-05
	Chr14	geneMaker00002533	0.326667	0.796667	-1.25995	0.0242474	0.0945975
	Chr14	geneMaker00002536	0.106667	0.0266667	1.82341	0.0367112	0.128942
	Chr14	geneMaker00002539	7.34667	0	4.11806	0.00502272	0.0291102
	Chr14	geneMaker00002540	8.35667	41.13	-2.2988	5.98158e-09	3.3885e-07
	Chr14	geneMaker00002546	0.806667	2.96	-1.86968	9.45411e-06	0.000182332
	Chr14	geneMaker00002549	21.9267	10.1533	1.11048	0.00344819	0.0218027
	Chr14	geneMaker00002555	31.01	76.41	-1.30121	0.000621585	0.00572802
	Chr14	geneMaker00002559	161.087	61.1433	1.39631	0.000251385	0.00273332
	Chr14	geneMaker00002561	17.4933	6.37333	1.45555	0.000172621	0.00201905
	Chr14	geneMaker00002564	0.463333	0.04	3.26723	0.000107433	0.00135355
	Chr14	geneMaker00002568	9.04333	3.76667	1.26093	0.00137386	0.0107476
	Chr14	geneMaker00002588	3.32	0.346667	3.21926	8.6749e-10	6.06554e-08
	Chr14	geneMaker00002590	22.86	6.43	1.83002	2.09349e-06	5.19559e-05
	Chr14	geneMaker00002592	4.29333	11.27	-1.38005	0.00519136	0.0297819
	Chr14	geneMaker00002597	0.0266667	0.12	-2.03913	0.00817815	0.0421047
	Chr14	geneMaker00002599	11.8333	2.68333	2.14147	8.14693e-08	3.18665e-06
	Chr14	geneMaker00002600	0.106667	0.0266667	1.82341	0.0367112	0.128942
	Chr14	geneMaker00002613	3.06	0.96	1.64267	0.00169695	0.0126404
	Chr14	geneMaker00002620	0.153333	0.866667	-2.44236	5.54446e-05	0.000790796
	Chr14	geneMaker00002623	0.203333	2.4	-3.50996	3.25104e-10	2.62275e-08
	Chr14	geneMaker00002624	1.36667	0.51	1.40449	0.00206103	0.0146749
	Chr14	geneMaker00002626	2.25	0	6.77732	3.56297e-10	2.79941e-08
	Chr14	geneMaker00002628	14.5367	4.67333	1.63398	2.98992e-05	0.000472711
	Chr14	geneMaker00002632	13.87	4.26667	1.6986	1.58415e-05	0.000276057
	Chr14	geneMaker00002633	8	1.87333	2.08522	6.45741e-07	1.87909e-05
	Chr14	geneMaker00002637	0.72	1.76667	-1.28907	0.00830892	0.0426322
	Chr14	geneMaker00002639	26.2933	52.7267	-1.00329	0.00841642	0.0430615
	Chr14	geneMaker00002645	0.31	0.88	-1.44259	0.0354777	0.125909
	Chr14	geneMaker00002648	3.35667	1.22	1.45563	0.000565249	0.00530354
	Chr14	geneMaker00002663	9.92667	3.72	1.41304	0.000455779	0.00444249
	Chr14	geneMaker00002666	18.8467	6.95	1.43775	0.000358538	0.00366053
	Chr14	geneMaker00002668	1.95	4.47333	-1.19744	0.00287052	0.0189565
	Chr14	geneMaker00002672	19.0533	6.77667	1.48926	0.000142226	0.00171345
	Chr14	geneMaker00002687	7.96	2.85333	1.47601	0.000191727	0.00220541
	Chr14	geneMaker00002688	27.22	11.8333	1.19999	0.00198802	0.0142618
	Chr14	geneMaker00002690	8.93	2.19333	2.01921	8.37017e-07	2.35237e-05
	Chr14	geneMaker00002698	2.58	11.4467	-2.14803	1.32797e-07	4.79644e-06
	Chr14	geneMaker00002707	11.4133	23.6567	-1.05123	0.00619933	0.0341347
	Chr14	geneMaker00002708	20.37	9.45	1.1055	0.00447611	0.0267486
	Chr14	geneMaker00002718	4.56667	0.68	2.74101	1.15509e-09	7.81783e-08
	Chr14	geneMaker00002724	0.103333	0	3.87532	0.00995338	0.0489005
	Chr14	geneMaker00002726	18.72	49.52	-1.40373	0.000238412	0.0026127
	Chr14	geneMaker00002727	6.99333	1.87333	1.89593	2.90579e-06	6.90019e-05
	Chr07	geneMaker00002738	10.3333	5.06667	1.02794	0.00827541	0.0425206
	Chr07	geneMaker00002739	3.94667	13.5967	-1.78358	9.16675e-06	0.000178312
	Chr07	geneMaker00002741	26.9867	59.0333	-1.12945	0.00285511	0.0188923
	Chr07	geneMaker00002742	0	0.0666667	-3.55787	0.0220237	0.0884421
	Chr07	geneMaker00002743	3.05667	1.11667	1.4475	0.000496762	0.00476486
	Chr07	geneMaker00002751	9.36	4.58333	1.0276	0.0103847	0.0503672
	Chr07	geneMaker00002759	1.92667	5.94	-1.62021	0.000134282	0.00163298
	Chr07	geneMaker00002766	67.6433	19.42	1.7989	3.27138e-06	7.64775e-05
	Chr07	geneMaker00002773	4.94667	0.453333	3.32837	7.71789e-06	0.000154623
	Chr07	geneMaker00002776	415.577	1647.09	-1.98775	2.70458e-07	8.95137e-06
	Chr07	geneMaker00002777	1.10333	0.286667	1.84348	0.0198609	0.0823747
	Chr07	geneMaker00002778	18.0867	36.81	-1.02458	0.00815795	0.0420486
	Chr07	geneMaker00002780	5.18333	18.83	-1.85676	6.05848e-06	0.000126278
	Chr07	geneMaker00002783	0.82	2.77667	-1.74521	0.000131188	0.00160508
	Chr07	geneMaker00002786	22.2967	10.4367	1.09424	0.00417255	0.0254479
	Chr07	geneMaker00002792	2.58333	6.02	-1.21775	0.00215071	0.0152294
	Chr07	geneMaker00002797	3.18333	0.716667	2.01741	0.00935753	0.046674
	Chr07	geneMaker00002799	0.21	1.46667	-2.75242	5.17309e-08	2.13431e-06
	Chr07	geneMaker00002800	61.1333	17.99	1.76379	4.95562e-06	0.000106484
	Chr07	geneMaker00002801	18.8	42.1667	-1.16631	0.00229844	0.0160989
	Chr07	geneMaker00002808	11.73	5.17333	1.17659	0.00551811	0.0312197
	Chr07	geneMaker00002810	0.74	2.56333	-1.77373	0.000141479	0.00170786
	Chr07	geneMaker00002820	7.52	15.4133	-1.03472	0.00730361	0.0386369
	Chr07	geneMaker00002837	4.74667	13.9933	-1.55957	6.36708e-05	0.000885754
	Chr07	geneMaker00002842	26.9767	143.447	-2.41341	2.40347e-09	1.51335e-07
	Chr07	geneMaker00002853	0.576667	2.61667	-2.1004	0.000744382	0.00661019
	Chr07	geneMaker00002859	35.16	11.7933	1.57557	4.05752e-05	0.000609505
	Chr07	geneMaker00002872	18.1767	36.5467	-1.00763	0.00760378	0.0397248
	Chr07	geneMaker00002877	5.00667	0.836667	2.55496	5.21273e-08	2.14089e-06
	Chr07	geneMaker00002881	3.97667	1.3	1.61059	0.000123355	0.00152057
	Chr07	geneMaker00002892	3.31667	0.706667	2.21396	1.125e-05	0.000208939
	Chr07	geneMaker00002893	26.1967	12.7667	1.0352	0.00748756	0.0392407
	Chr07	geneMaker00002895	106.857	259.123	-1.27958	0.000753163	0.00665545
	Chr07	geneMaker00002896	18.21	7.96667	1.19203	0.00198112	0.014218
	Chr07	geneMaker00002903	93.9367	46.2667	1.02171	0.00678323	0.0365707
	Chr07	geneMaker00002904	1.94333	11.36	-2.54221	2.7596e-09	1.70783e-07
	Chr07	geneMaker00002911	14.0067	91.7167	-2.7112	1.21141e-11	1.64596e-09
	Chr07	geneMaker00002912	1592.48	502.26	1.64237	2.58328e-05	0.000418677
	Chr07	geneMaker00002920	2.20333	5.24	-1.25098	0.0019961	0.0143027
	Chr07	geneMaker00002921	0.04	0	3.20122	0.0435681	0.144977
	Chr07	geneMaker00002928	19.4933	57.8633	-1.57	4.0759e-05	0.000611757
	Chr07	geneMaker00002929	38.5967	14.3033	1.43128	0.000187695	0.0021673
	Chr07	geneMaker00002932	173.393	59.9267	1.53182	6.11359e-05	0.000857088
	Chr07	geneMaker00002942	746.62	372.98	1.00073	0.00794973	0.0412223
	Chr07	geneMaker00002946	24.27	9.12	1.4117	0.000242788	0.00265582
	Chr07	geneMaker00002947	25.0333	11.75	1.09001	0.00472021	0.0278028
	Chr07	geneMaker00002954	0.746667	4.01333	-2.42342	1.41784e-08	7.09744e-07
	Chr07	geneMaker00002957	4.02333	13.6367	-1.75802	1.18004e-05	0.000218265
	Chr07	geneMaker00002959	0.97	0.213333	2.1315	0.000397065	0.00397747
	Chr07	geneMaker00002962	2.55333	1.03333	1.27337	0.0137656	0.0620651
	Chr07	geneMaker00002963	1.41	7.04667	-2.30722	1.43212e-06	3.72908e-05
	Chr07	geneMaker00002965	15.05	32.43	-1.10799	0.00358731	0.022517
	Chr07	geneMaker00002971	84.9233	458.263	-2.4336	6.37149e-10	4.68046e-08
	Chr07	geneMaker00002975	109.68	31.8367	1.78394	3.82575e-06	8.69624e-05
	Chr07	geneMaker00002978	1.29333	0.416667	1.61825	0.00265513	0.0178567
	Chr07	geneMaker00002979	3.18667	7.33667	-1.20223	0.00325643	0.0208382
	Chr07	geneMaker00002980	5.82333	12.0733	-1.05198	0.00651603	0.0354672
	Chr07	geneMaker00002984	4.76	9.79333	-1.04149	0.00726593	0.0385459
	Chr07	geneMaker00002997	8.91333	2.5	1.82977	4.6383e-06	0.000101547
	Chr07	geneMaker00003000	39.4367	14.4567	1.44651	0.000174076	0.00203081
	Chr07	geneMaker00003003	1.12333	7.11667	-2.65555	1.45637e-09	9.67574e-08
	Chr07	geneMaker00003011	1.80667	0.573333	1.61328	0.0013294	0.0104906
	Chr07	geneMaker00003012	235.803	816.683	-1.79342	3.07078e-06	7.23496e-05
	Chr07	geneMaker00003015	23.4467	61.24	-1.38485	0.000297078	0.00314131
	Chr07	geneMaker00003023	0.536667	12.1467	-4.49527	1.30693e-21	1.68696e-18
	Chr07	geneMaker00003025	52.9367	10.22	2.37048	3.05223e-09	1.86972e-07
	Chr07	geneMaker00003031	1.00667	3.92667	-1.95834	5.67002e-06	0.000119421
	Chr07	geneMaker00003035	0	0.126667	-3.54555	0.0224333	0.0892288
	Chr07	geneMaker00003036	43.1067	109.58	-1.34662	0.000404268	0.00403074
	Chr07	geneMaker00003063	0.666667	0.27	1.25252	0.0285509	0.107309
	Chr07	geneMaker00003068	2.10667	8.42667	-1.99591	4.39486e-06	9.76869e-05
	Chr07	geneMaker00003076	95.97	247.52	-1.36696	0.000330807	0.00343169
	Chr07	geneMaker00003079	0	2.02333	-3.85024	0.0109807	0.052523
	Chr07	geneMaker00003081	17.49	51.7367	-1.5646	4.93527e-05	0.00072098
	Chr07	geneMaker00003085	9.60667	23.16	-1.26888	0.00122627	0.00979468
	Chr07	geneMaker00003087	9.72	4.47	1.11654	0.0189238	0.0795655
	Chr07	geneMaker00003090	30.98	6.72333	2.20128	3.8811e-08	1.68594e-06
	Chr07	geneMaker00003091	0.0166667	0.456667	-4.23972	4.09705e-06	9.22014e-05
	Chr07	geneMaker00003096	16.12	7.16333	1.16819	0.00261376	0.0176344
	Chr07	geneMaker00003102	6.01667	2.3	1.38227	0.000982604	0.00820547
	Chr07	geneMaker00003104	8.56667	4.11667	1.05548	0.00855254	0.0435953
	Chr07	geneMaker00003111	13.87	36.3067	-1.38858	0.000306219	0.00322101
	Chr07	geneMaker00003117	1.99333	4.72667	-1.24354	0.00162932	0.0122445
	Chr07	geneMaker00003120	3.04667	1.05667	1.52489	0.000218974	0.00243663
	Chr07	geneMaker00003121	72.31	195.203	-1.43325	0.000166094	0.0019541
	Chr07	geneMaker00003124	0.546667	0.15	1.72717	0.0205149	0.0840647
	Chr07	geneMaker00003125	75.9667	242.497	-1.57896	0.00390468	0.0240578
	Chr07	geneMaker00003127	19.25	8.29	1.21408	0.00200923	0.014369
	Chr07	geneMaker00003130	19.2067	39.1433	-1.02709	0.0070448	0.0376535
	Chr07	geneMaker00003133	31.69	81.3167	-1.36009	0.000358306	0.00366053
	Chr07	geneMaker00003140	5.73667	29.8433	-2.37442	7.99884e-06	0.00015972
	Chr07	geneMaker00003162	20.0933	9.47333	1.08381	0.00463112	0.02743
	Chr07	geneMaker00003163	445.243	160.303	1.47174	0.000114452	0.00143331
	Chr07	geneMaker00003165	4.20333	9.94333	-1.23903	0.00223318	0.0157088
	Chr07	geneMaker00003172	4.83333	15.6033	-1.68927	6.3737e-05	0.000885993
	Chr07	geneMaker00003176	0.19	0	4.33125	0.00255909	0.0174159
	Chr07	geneMaker00003178	0.31	0.0433333	2.45036	0.0313832	0.115001
	Chr07	geneMaker00003179	0.833333	2.28667	-1.44199	0.0023052	0.01614
	Chr07	geneMaker00003181	3.40333	15.6933	-2.18828	1.01492e-06	2.76631e-05
	Chr07	geneMaker00003183	12.7767	31	-1.2791	0.000813577	0.00706495
	Chr07	geneMaker00003185	12.62	5.24333	1.26467	0.00163044	0.012246
	Chr07	geneMaker00003189	0.163333	0.483333	-1.53847	0.00383298	0.0237179
	Chr07	geneMaker00003198	0	13.1067	-4.80021	0.000455364	0.00444084
	Chr07	geneMaker00003199	5.28333	1.78667	1.55635	0.000275075	0.00293267
	Chr07	geneMaker00003203	3.86333	11.9467	-1.62682	5.312e-05	0.000765495
	Chr07	geneMaker00003218	1.46333	0.59	1.29866	0.0031344	0.0202718
	Chr07	geneMaker00003231	49.2233	14.5133	1.76134	4.89282e-06	0.000105763
	Chr07	geneMaker00003242	2.82	0.256667	3.0799	0.00347913	0.0219369
	Chr07	geneMaker00003244	8.13667	19.7733	-1.2809	0.000905453	0.00769997
	Chr07	geneMaker00003248	3.59	9.99333	-1.47471	0.000961093	0.00805936
	Chr07	geneMaker00003249	26.35	79.6067	-1.59861	4.14544e-05	0.000620134
	Chr07	geneMaker00003252	91.6333	16.47	2.47522	3.75397e-10	2.9115e-08
	Chr07	geneMaker00003258	9.46667	4.58	1.0471	0.00672489	0.0363522
	Chr07	geneMaker00003264	4.52667	2.16667	1.05892	0.0101509	0.0495436
	Chr07	geneMaker00003265	127.807	27.37	2.22252	1.42679e-08	7.1156e-07
	Chr07	geneMaker00003271	1.26667	0.52	1.27087	0.00531955	0.0303919
	Chr07	geneMaker00003281	0.313333	1.25667	-1.96662	0.00258703	0.0174906
	Chr07	geneMaker00003284	0.76	2.44	-1.65806	0.000453069	0.00442084
	Chr07	geneMaker00003288	4.92	13.15	-1.41496	0.000355697	0.00363975
	Chr07	geneMaker00003290	875.99	4344.36	-2.31374	3.37887e-09	2.04415e-07
	Chr07	geneMaker00003296	0.563333	2.14667	-1.90757	0.0055274	0.031225
	Chr07	geneMaker00003297	29.1767	101.763	-1.80114	3.39496e-06	7.88564e-05
	Chr07	geneMaker00003298	0.0566667	0.32	-2.48007	0.000323661	0.003375
	Chr07	geneMaker00003306	11.5867	75.8567	-2.70971	1.30388e-11	1.73253e-09
	Chr07	geneMaker00003308	36.5433	15.44	1.24228	0.00111707	0.00909713
	Chr07	geneMaker00003313	0	0.183333	-3.5554	0.0221052	0.0886908
	Chr07	geneMaker00003317	18.76	46.1333	-1.29844	0.000671159	0.00610815
	Chr07	geneMaker00003319	3.69333	0.58	2.66798	6.97032e-09	3.80546e-07
	Chr07	geneMaker00003329	284.727	610.087	-1.09943	0.00356898	0.0224096
	Chr07	geneMaker00003330	14.61	2.76333	2.39814	4.03046e-09	2.41173e-07
	Chr07	geneMaker00003333	4.84667	14.9033	-1.61887	3.56781e-05	0.000546852
	Chr07	geneMaker00003338	24.83	50.8867	-1.03526	0.00619464	0.0341291
	Chr07	geneMaker00003340	28.15	92.6367	-1.7194	8.87499e-06	0.000173571
	Chr07	geneMaker00003341	29.4467	10.1233	1.538	8.37791e-05	0.00111321
	Chr07	geneMaker00003343	0.666667	0	4.95627	0.000212119	0.00238087
	Chr07	geneMaker00003362	4.95	16.26	-1.71014	4.36778e-05	0.000650166
	Chr07	geneMaker00003364	0.756667	0.0866667	2.90049	0.00095216	0.00801046
	Chr07	geneMaker00003367	1.58333	11.15	-2.81263	1.64572e-11	2.07627e-09
	Chr07	geneMaker00003372	0.123333	6.52	-5.55402	1.12834e-17	7.0311e-15
	Chr07	geneMaker00003376	0.803333	0	3.2015	0.0435537	0.144977
	Chr07	geneMaker00003381	7.02	56.81	-3.01703	1.14631e-13	2.87707e-11
	Chr07	geneMaker00003389	13.5567	0	5.29535	3.78706e-05	0.000575256
	Chr07	geneMaker00003414	1.88	4.02333	-1.09777	0.00546528	0.0310478
	Chr07	geneMaker00003417	6	15.3	-1.3511	0.000525714	0.00498867
	Chr07	geneMaker00003419	11.73	2.08	2.49309	1.10557e-09	7.51078e-08
	Chr07	geneMaker00003422	8.94333	3.14	1.5069	0.000132479	0.00161758
	Chr07	geneMaker00003432	32.53	7.30333	2.1524	5.44129e-08	2.21963e-06
	Chr07	geneMaker00003436	3.57	16.63	-2.22041	2.05461e-08	9.7451e-07
	Chr07	geneMaker00003443	21.3133	47.8733	-1.16793	0.0021141	0.0149878
	Chr07	geneMaker00003449	409.73	167.27	1.29052	0.000670872	0.00610815
	Chr07	geneMaker00003450	3.33	8.11667	-1.28497	0.00109024	0.00891885
	Chr07	geneMaker00003451	14.85	36.22	-1.28629	0.000795832	0.00694757
	Chr07	geneMaker00003454	3.03667	1.06	1.49842	0.00330369	0.0210808
	Chr07	geneMaker00003478	0.386667	1.9	-2.19861	0.0037704	0.023445
	Chr07	geneMaker00003480	4.58	28.0867	-2.60526	8.51335e-09	4.53819e-07
	Chr07	geneMaker00003487	21.4967	105.503	-2.29541	4.54131e-09	2.66448e-07
	Chr07	geneMaker00003494	9.35	4.60667	1.01726	0.0104514	0.0505805
	Chr07	geneMaker00003499	11.9	27.7567	-1.22188	0.00136399	0.0106774
	Chr07	geneMaker00003500	106.847	25.1667	2.08373	1.28218e-07	4.67141e-06
	Chr07	geneMaker00003503	104.333	50.2233	1.05262	0.00551258	0.0312184
	Chr07	geneMaker00003517	12.9033	6.12333	1.07222	0.00661905	0.035909
	Chr07	geneMaker00003528	1.01333	0.246667	1.99305	0.00075042	0.00664096
	Chr07	geneMaker00003551	12.5567	27.47	-1.12999	0.00322584	0.0206953
	Chr07	geneMaker00003557	0.113333	0.63	-2.43879	0.000199581	0.00227118
	Chr07	geneMaker00003563	0.676667	0.0833333	2.87742	0.000211993	0.00238087
	Chr07	geneMaker00003572	18.6667	100.267	-2.4253	8.39737e-10	5.90463e-08
	Chr07	geneMaker00003576	33.48	11.03	1.60117	3.15865e-05	0.000495056
	Chr07	geneMaker00003591	93.3267	212.873	-1.18988	0.00166612	0.0124621
	Chr07	geneMaker00003593	28.65	10.7167	1.41784	0.000217286	0.00242231
	Chr07	geneMaker00003598	19.5767	5.18	1.91113	1.07935e-05	0.000201717
	Chr07	geneMaker00003601	3.92667	8.04333	-1.0291	0.0409377	0.138979
	Chr07	geneMaker00003603	56.5533	120.663	-1.09383	0.00378681	0.0235159
	Chr07	geneMaker00003604	0.73	2.26	-1.60637	0.00111567	0.00908986
	Chr07	geneMaker00003610	0.65	0	5.47789	1.31011e-05	0.000237224
	Chr07	geneMaker00003611	0.123333	0	3.8737	0.00998293	0.0489424
	Chr07	geneMaker00003617	14.95	51.0667	-1.77257	4.98002e-06	0.000106881
	Chr07	geneMaker00003627	44.8633	90.9533	-1.02042	0.00705683	0.0376876
	Chr07	geneMaker00003628	67.3567	31.1133	1.11332	0.00335559	0.0213292
	Chr07	geneMaker00003631	10.9833	2.92	1.90723	4.93378e-06	0.000106215
	Chr07	geneMaker00003639	28.46	6.76667	2.07114	1.37267e-07	4.90227e-06
	Chr07	geneMaker00003643	0.95	0.09	3.13032	0.000254712	0.00276451
	Chr07	geneMaker00003666	8.85667	3.77333	1.22948	0.00208472	0.0148001
	Chr07	geneMaker00003673	9.73333	4.09667	1.242	0.00365434	0.0228504
	Chr07	geneMaker00003675	9.76667	21.7867	-1.15769	0.00232553	0.0162634
	Chr07	geneMaker00003678	15.9567	6.73667	1.24238	0.00141816	0.0110321
	Chr07	geneMaker00003688	162.917	437.997	-1.42852	0.00017785	0.0020695
	Chr07	geneMaker00003691	1.07333	21.9867	-4.34279	6.00958e-22	9.04993e-19
	Chr07	geneMaker00003694	13.7933	3.87667	1.82604	6.53885e-06	0.000134429
	Chr07	geneMaker00003700	0.443333	0.0166667	4.5085	2.38639e-07	8.09088e-06
	Chr07	geneMaker00003704	92.6433	310.547	-1.74522	5.44513e-06	0.000115356
	Chr07	geneMaker00003711	53.29	19.9233	1.41861	0.000199286	0.00226925
	Chr07	geneMaker00003712	1.54333	3.33333	-1.11132	0.00611176	0.033824
	Chr07	geneMaker00003720	386.1	88.2433	2.12889	4.43556e-08	1.89256e-06
	Chr07	geneMaker00003721	1.88333	0.72	1.37901	0.00159406	0.0120344
	Chr07	geneMaker00003734	61.0333	128.897	-1.07883	0.00431933	0.026079
	Chr07	geneMaker00003736	8.33	2.80667	1.5675	5.52514e-05	0.000788664
	Chr07	geneMaker00003739	21.51	8.87	1.27744	0.000833337	0.00720537
	Chr07	geneMaker00003740	4.04333	17.12	-2.08157	1.13848e-07	4.26835e-06
	Chr07	geneMaker00003747	9.81667	28.67	-1.54525	8.12535e-05	0.00108846
	Chr07	geneMaker00003749	14.2267	4.93	1.52386	0.000269202	0.00287685
	Chr07	geneMaker00003757	0.813333	0.0266667	4.65362	4.00267e-10	3.07796e-08
	Chr07	geneMaker00003765	0.396667	0.136667	1.4729	0.0411832	0.139594
	Chr07	geneMaker00003767	136.31	495.637	-1.86292	1.32831e-06	3.48893e-05
	Chr07	geneMaker00003768	0.536667	4.15	-2.94726	1.6163e-11	2.05691e-09
	Chr07	geneMaker00003770	78.4	331.94	-2.08419	9.15443e-08	3.55763e-06
	Chr07	geneMaker00003777	1.87333	6.76	-1.84771	4.11897e-06	9.24645e-05
	Chr07	geneMaker00003779	21.3667	43.22	-1.01717	0.00798506	0.0413817
	Chr07	geneMaker00003784	1.66	0.0733333	3.98965	2.53219e-05	0.000411504
	Chr07	geneMaker00003789	1.67	0.706667	1.2221	0.016157	0.0703359
	Chr07	geneMaker00003797	4579.9	1090.03	2.06295	1.14472e-07	4.27787e-06
	Chr07	geneMaker00003800	4.72667	0.903333	2.36886	1.5186e-06	3.92038e-05
	Chr07	geneMaker00003802	24.7033	0	5.99602	3.88005e-07	1.2198e-05
	Chr07	geneMaker00003806	2.07667	0.793333	1.38634	0.00235237	0.016413
	Chr07	geneMaker00003817	3.62667	7.47	-1.04146	0.00700903	0.0375178
	Chr07	geneMaker00003822	0.06	0.586667	-3.08067	0.000332127	0.0034429
	Chr07	geneMaker00003827	1.89333	0.56	1.74121	0.000193562	0.00222368
	Chr07	geneMaker00003830	156.053	532.563	-1.77164	3.97935e-06	9.00011e-05
	Chr07	geneMaker00003836	2.64333	1.01667	1.38036	0.00130066	0.0102953
	Chr07	geneMaker00003840	0.416667	3.34333	-2.92878	3.62757e-06	8.38285e-05
	Chr10	geneMaker00003849	66.5867	140.007	-1.07246	0.00446444	0.0267054
	Chr10	geneMaker00003857	61.73	303.267	-2.29679	4.33579e-09	2.55218e-07
	Chr10	geneMaker00003867	5.86667	1.93	1.60253	0.000104112	0.00132494
	Chr10	geneMaker00003870	30.6833	90.81	-1.57054	0.000914397	0.00775413
	Chr10	geneMaker00003871	199.38	26.8767	2.89061	5.51391e-13	1.19489e-10
	Chr10	geneMaker00003872	9.33333	4.05	1.20258	0.00222544	0.0156604
	Chr10	geneMaker00003881	0.253333	0.79	-1.60798	0.00803729	0.041557
	Chr10	geneMaker00003888	4.38333	2.11667	1.0428	0.0130559	0.059549
	Chr10	geneMaker00003894	0	63.3633	-4.48569	0.00156088	0.0118316
	Chr10	geneMaker00003895	0	3.09667	-3.33672	0.0345211	0.123262
	Chr10	geneMaker00003912	58.0667	124.26	-1.09778	0.00369208	0.0230465
	Chr10	geneMaker00003913	0.613333	1.30667	-1.08616	0.00833172	0.0427145
	Chr10	geneMaker00003919	319.653	894.39	-1.485	9.60724e-05	0.00123832
	Chr10	geneMaker00003920	9.23333	4.41333	1.063	0.00580097	0.0325211
	Chr10	geneMaker00003927	0.266667	0	3.86991	0.0100526	0.0491774
	Chr10	geneMaker00003930	0.536667	0.07	2.63339	0.00363546	0.0227481
	Chr10	geneMaker00003932	3.25	0.526667	2.55636	0.000496469	0.00476486
	Chr10	geneMaker00003939	6.93	21.7733	-1.65025	4.45564e-05	0.000661609
	Chr10	geneMaker00003941	0.14	0.616667	-2.02928	0.00284893	0.0188582
	Chr10	geneMaker00003945	0	0.37	-5.47691	1.46064e-05	0.000258523
	Chr10	geneMaker00003946	1.82	0.486667	1.90015	2.66058e-05	0.00042928
	Chr10	geneMaker00003965	17.07	8.31667	1.03604	0.00675544	0.0364737
	Chr10	geneMaker00003966	8.23333	2.80667	1.55146	0.000235895	0.00259772
	Chr10	geneMaker00003976	0.733333	2.08333	-1.49445	0.000599805	0.00556135
	Chr10	geneMaker00003981	7.60667	1.61	2.22584	7.85881e-07	2.24355e-05
	Chr10	geneMaker00003997	0	0.09	-3.84227	0.0111393	0.0530012
	Chr10	geneMaker00003998	35	8.18333	2.08918	3.82609e-07	1.20876e-05
	Chr10	geneMaker00004002	14.3833	5.86667	1.29212	0.000812285	0.00706051
	Chr10	geneMaker00004007	12.48	2.76	2.16521	4.01586e-06	9.07132e-05
	Chr10	geneMaker00004009	3.19667	1.24	1.36271	0.00125672	0.00999276
	Chr10	geneMaker00004020	1.35333	3.32333	-1.29212	0.00815707	0.0420486
	Chr10	geneMaker00004025	11.4933	4.95667	1.20897	0.00342615	0.021709
	Chr10	geneMaker00004026	0.316667	3.04333	-3.2503	2.11909e-11	2.55372e-09
	Chr10	geneMaker00004029	71.2367	220.25	-1.62876	2.08917e-05	0.000349892
	Chr10	geneMaker00004032	0.776667	0.273333	1.46837	0.0069349	0.0372534
	Chr10	geneMaker00004033	26.75	13.1467	1.02415	0.00718091	0.038234
	Chr10	geneMaker00004042	27.7367	66.5833	-1.26366	0.000880713	0.00752499
	Chr10	geneMaker00004047	5.79667	2.78667	1.05394	0.00757304	0.0395985
	Chr10	geneMaker00004051	233.177	105.863	1.13699	0.00284357	0.0188297
	Chr10	geneMaker00004052	5.26333	10.5733	-1.00564	0.0102389	0.0498458
	Chr10	geneMaker00004058	2.27333	0.623333	1.8606	4.48155e-05	0.00066491
	Chr10	geneMaker00004059	0.87	1.97333	-1.16912	0.0182262	0.0771168
	Chr10	geneMaker00004063	0.33	0.906667	-1.42262	0.0488843	0.156048
	Chr10	geneMaker00004071	0.996667	0.0533333	4.09585	4.89068e-09	2.82363e-07
	Chr10	geneMaker00004073	9.7	27.98	-1.52735	9.25729e-05	0.00120699
	Chr10	geneMaker00004076	55.4	291.15	-2.3943	1.08023e-09	7.39424e-08
	Chr10	geneMaker00004077	0.0633333	0.613333	-3.08192	0.000330099	0.00342632
	Chr10	geneMaker00004078	0	3.63333	-3.17645	0.0464985	0.150884
	Chr10	geneMaker00004080	13.9233	5.50333	1.33822	0.000735107	0.0065439
	Chr10	geneMaker00004093	20.8833	5.35333	1.96115	1.08991e-06	2.94405e-05
	Chr10	geneMaker00004099	2475.45	884.257	1.48425	9.60174e-05	0.00123832
	Chr10	geneMaker00004100	3.28333	9.14	-1.47282	0.000327121	0.00340126
	Chr10	geneMaker00004103	20.09	9.1	1.14157	0.00281706	0.018709
	Chr10	geneMaker00004106	27.7567	92.1367	-1.73095	6.63798e-06	0.000136003
	Chr10	geneMaker00004108	17.4967	50.3533	-1.52499	6.81221e-05	0.000935437
	Chr10	geneMaker00004113	2.19333	5.30667	-1.27021	0.00304987	0.0198896
	Chr10	geneMaker00004123	4.85333	21.98	-2.17815	4.24416e-08	1.8261e-06
	Chr10	geneMaker00004130	1.14	3.14	-1.4585	0.00193796	0.0139728
	Chr10	geneMaker00004137	6.84	2.25667	1.59167	0.000143856	0.00172847
	Chr10	geneMaker00004146	9.44333	4.06333	1.21486	0.0020426	0.0145551
	Chr10	geneMaker00004148	0.31	0	5.65066	4.46695e-06	9.89243e-05
	Chr10	geneMaker00004153	83.76	31.33	1.41763	0.000210356	0.00237733
	Chr10	geneMaker00004155	25.7867	60.44	-1.22885	0.00129309	0.0102534
	Chr10	geneMaker00004157	2.29333	7.05333	-1.61771	0.00017231	0.00201671
	Chr10	geneMaker00004158	2.41667	0.783333	1.61876	0.000322603	0.00336591
	Chr10	geneMaker00004163	1276.79	180.343	2.81658	2.12556e-12	3.65819e-10
	Chr10	geneMaker00004180	157.807	63.82	1.29986	0.00070181	0.00631279
	Chr10	geneMaker00004190	5.72667	1.84667	1.62977	3.27407e-05	0.000510049
	Chr10	geneMaker00004191	0	0.196667	-4.10214	0.00551972	0.0312197
	Chr10	geneMaker00004204	0.14	0.68	-2.23927	0.000268854	0.00287653
	Chr10	geneMaker00004205	21.4567	7.10333	1.59043	0.000158046	0.00186915
	Chr10	geneMaker00004215	3.17	7.33	-1.20877	0.00248185	0.017079
	Chr10	geneMaker00004217	32.33	12.2533	1.39705	0.000345925	0.00355183
	Chr10	geneMaker00004221	0.976667	3.5	-1.83692	0.00274198	0.018352
	Chr10	geneMaker00004228	80.15	248.053	-1.63089	2.47157e-05	0.000402738
	Chr10	geneMaker00004231	28.5033	69.7433	-1.30179	0.0114051	0.053925
	Chr10	geneMaker00004239	48.9733	115.027	-1.23301	0.00118303	0.00954403
	Chr10	geneMaker00004240	36.0967	8.49667	2.08597	9.43486e-08	3.62554e-06
	Chr10	geneMaker00004250	3.13667	14.8933	-2.24588	2.6353e-08	1.21486e-06
	Chr10	geneMaker00004252	5.81667	14.4733	-1.31547	0.000791927	0.00692352
	Chr10	geneMaker00004258	0	0.216667	-3.17475	0.0465918	0.15097
	Chr10	geneMaker00004263	0.283333	1.14667	-1.96183	0.00671985	0.0363359
	Chr10	geneMaker00004267	0.79	0	5.70911	3.04307e-06	7.18842e-05
	Chr10	geneMaker00004269	2.68	5.78667	-1.10895	0.00427587	0.0258599
	Chr10	geneMaker00004271	69.01	23.9567	1.52587	6.73463e-05	0.000926896
	Chr10	geneMaker00004278	5.17333	1.63	1.65278	0.000218538	0.00243327
	Chr10	geneMaker00004281	12.7167	6.06	1.06752	0.0119518	0.0557373
	Chr10	geneMaker00004285	20.4633	9.82667	1.05347	0.0115732	0.0545202
	Chr10	geneMaker00004291	15.7467	34.8667	-1.14691	0.00282766	0.018758
	Chr13	geneMaker00004292	117.69	264.753	-1.17034	0.00196827	0.0141538
	Chr13	geneMaker00004294	12.3633	34.9067	-1.49709	0.000104699	0.00132851
	Chr13	geneMaker00004298	2.52667	6.19333	-1.29092	0.000959607	0.00805063
	Chr13	geneMaker00004308	146.453	69.3233	1.07859	0.00432368	0.0260859
	Chr13	geneMaker00004311	2.91667	8.02	-1.45686	0.000466948	0.00453667
	Chr13	geneMaker00004313	1.13667	2.93667	-1.35139	0.0120232	0.0559807
	Chr13	geneMaker00004320	56.5867	133.977	-1.24368	0.00103172	0.00854062
	Chr13	geneMaker00004332	3.13333	8.38333	-1.41679	0.00183144	0.0133667
	Chr13	geneMaker00004347	52.2733	123.383	-1.24248	0.00120834	0.00968413
	Chr13	geneMaker00004348	1706.83	723.153	1.23474	0.00111109	0.00906481
	Chr13	geneMaker00004366	2.98333	5.97	-1.00106	0.00937279	0.0467244
	Chr13	geneMaker00004369	0.803333	3.69667	-2.18102	5.49539e-06	0.000116285
	Chr13	geneMaker00004372	62.68	28.0167	1.15977	0.00238102	0.0165809
	Chr13	geneMaker00004376	1.35	0.306667	2.07333	0.000906629	0.00770449
	Chr13	geneMaker00004394	0.29	0.61	-1.06825	0.045541	0.149251
	Chr13	geneMaker00004411	174.243	84.36	1.04589	0.00559943	0.0315636
	Chr13	geneMaker00004412	11.0167	2.93333	1.88579	3.52207e-05	0.000542141
	Chr13	geneMaker00004413	7.31667	17.8267	-1.28685	0.000972607	0.00813703
	Chr13	geneMaker00004418	19.5633	82.3233	-2.06821	3.80855e-07	1.20533e-05
	Chr13	geneMaker00004423	1.03667	2.78667	-1.42807	0.00689355	0.0370864
	Chr13	geneMaker00004424	1245.91	522.403	1.25312	0.000929966	0.00786035
	Chr13	geneMaker00004426	1.93333	8.57667	-2.12274	2.20804e-05	0.000365397
	Chr13	geneMaker00004430	1.30667	2.85333	-1.11813	0.00853267	0.0435207
	Chr13	geneMaker00004432	1.65667	8.38667	-2.32826	1.12645e-06	3.02469e-05
	Chr13	geneMaker00004433	0.983333	3.19667	-1.67305	0.00152907	0.0116688
	Chr13	geneMaker00004435	10	3.08333	1.69407	4.40028e-05	0.000654465
	Chr13	geneMaker00004442	16.43	7.65	1.10233	0.00377739	0.0234655
	Chr13	geneMaker00004451	0.673333	0.19	1.7214	0.0209457	0.0851734
	Chr13	geneMaker00004452	2.48333	1.18333	1.06857	0.0111982	0.0532254
	Chr13	geneMaker00004456	1.96333	0.266667	2.79952	1.20888e-05	0.000222461
	Chr13	geneMaker00004465	97.0967	30.61	1.66482	1.44913e-05	0.00025699
	Chr13	geneMaker00004468	9.84	4.65667	1.07817	0.00691751	0.0371821
	Chr13	geneMaker00004469	0.523333	0.0833333	2.41212	0.00941245	0.0468445
	Chr13	geneMaker00004478	34.9	10.1333	1.77553	1.86772e-05	0.000317812
	Chr13	geneMaker00004479	0.383333	0.856667	-1.14789	0.0172618	0.0741279
	Chr13	geneMaker00004480	0.86	0.196667	2.00631	0.0396479	0.135928
	Chr13	geneMaker00004483	3.58	1.07333	1.73336	3.19948e-05	0.00050102
	Chr13	geneMaker00004495	1.68	0.47	1.79746	0.000536964	0.00508568
	Chr13	geneMaker00004497	12.9433	50.17	-1.95537	7.15973e-07	2.05371e-05
	Chr13	geneMaker00004499	0.576667	0.0633333	2.79809	0.0103126	0.0501173
	Chr13	geneMaker00004502	9.04667	22.3667	-1.30773	0.000801293	0.00698512
	Chr13	geneMaker00004505	0.493333	0.0933333	2.33503	0.000437664	0.00430755
	Chr13	geneMaker00004509	0	0.256667	-3.54637	0.0224057	0.089223
	Chr13	geneMaker00004516	29.03	8.44667	1.77874	9.07154e-06	0.000176651
	Chr13	geneMaker00004517	3.26	11.3333	-1.79751	5.26014e-06	0.000112359
	Chr13	geneMaker00004519	25.15	11.86	1.08343	0.0048565	0.0283651
	Chr13	geneMaker00004527	3.87	1.30667	1.55744	0.000574375	0.005378
	Chr13	geneMaker00004529	75.1267	32.0067	1.22905	0.00129666	0.0102756
	Chr13	geneMaker00004534	48.9333	105.203	-1.10452	0.00346877	0.0219022
	Chr13	geneMaker00004536	34.0967	75.8733	-1.16172	0.00322713	0.0206953
	Chr13	geneMaker00004537	5.72667	11.8333	-1.04392	0.00802201	0.0415137
	Chr13	geneMaker00004539	228.353	640.307	-1.48813	9.31971e-05	0.00121425
	Chr13	geneMaker00004541	28.2367	14.1067	1.00048	0.00868011	0.0439748
	Chr14	geneMaker00004546	10.3333	28.82	-1.47994	0.000135818	0.00164834
	Chr14	geneMaker00004549	19.8767	4.48667	2.14663	4.63852e-08	1.95847e-06
	Chr14	geneMaker00004551	2.85667	0.423333	2.74487	6.63997e-07	1.91841e-05
	Chr14	geneMaker00004556	13.7733	29.4033	-1.09436	0.0041072	0.0251342
	Chr14	geneMaker00004560	17.9233	7.43333	1.26819	0.00121276	0.00970152
	Chr14	geneMaker00004572	15.7067	7.47667	1.06992	0.00519038	0.0297819
	Chr14	geneMaker00004577	8.49667	28.8433	-1.76259	5.64483e-06	0.000119029
	Chr14	geneMaker00004580	14.2533	6.73	1.08224	0.00507214	0.029312
	Chr14	geneMaker00004586	0.946667	2.25667	-1.24878	0.00332911	0.0211907
	Chr14	geneMaker00004590	7.24333	1.22667	2.55772	1.61153e-08	7.91357e-07
	Chr14	geneMaker00004592	36.3	73.6633	-1.02229	0.00742107	0.0389957
	Chr14	geneMaker00004609	211.69	91.0967	1.21598	0.00130453	0.0103215
	Chr14	geneMaker00004611	0.576667	0.0233333	4.28505	2.94542e-06	6.98512e-05
	Chr14	geneMaker00004612	73.0733	33.1367	1.14007	0.00293479	0.0192652
	Chr14	geneMaker00004618	93.8	321.86	-1.78002	4.54855e-06	0.000100362
	Chr14	geneMaker00004620	0.0533333	0	3.20122	0.0435681	0.144977
	Chr14	geneMaker00004622	235.373	46.8233	2.32652	6.71766e-09	3.72377e-07
	Chr14	geneMaker00004624	13.5267	6.74333	1.00283	0.0108851	0.0522319
	Chr14	geneMaker00004625	27.7733	60.95	-1.13452	0.0028028	0.0186488
	Chr14	geneMaker00004634	0.696667	1.99333	-1.45362	0.0340915	0.122211
	Chr14	geneMaker00004648	11.52	28.9367	-1.32843	0.000554894	0.00521993
	Chr14	geneMaker00004649	3.70333	1.39667	1.40386	0.000630747	0.00580358
	Chr14	geneMaker00004651	11.3433	34.76	-1.61471	3.11571e-05	0.000490027
	Chr14	geneMaker00004654	27.2633	12.1067	1.16856	0.00318626	0.0205059
	Chr14	geneMaker00004657	1.44	0.543333	1.40323	0.00329976	0.0210632
	Chr14	geneMaker00004662	12.7333	0	3.19733	0.0437714	0.144977
	Chr14	geneMaker00004667	8.86	22.06	-1.31483	0.00112385	0.00914413
	Chr14	geneMaker00004674	22.0767	45.1967	-1.03423	0.00632556	0.0346707
	Chr14	geneMaker00004678	1.33333	0.556667	1.25746	0.024885	0.0964392
	Chr14	geneMaker00004682	12.7733	4.13333	1.62362	5.47234e-05	0.000782982
	Chr14	geneMaker00004685	0	0.706667	-3.18152	0.0462215	0.150472
	Chr14	geneMaker00004687	21.8333	6.79	1.684	1.51813e-05	0.000267389
	Chr14	geneMaker00004689	22.6133	10.5867	1.09449	0.00409803	0.025095
	Chr14	geneMaker00004698	4.34667	1.59333	1.44701	0.00033969	0.00350905
	Chr14	geneMaker00004703	0.423333	2.56	-2.42616	0.00281669	0.018709
	Chr14	geneMaker00004712	5.40333	10.8133	-1.00094	0.010098	0.0493194
	Chr14	geneMaker00004714	9.29333	4.14	1.16477	0.00332508	0.0211725
	Chr14	geneMaker00004715	2.86667	1.28333	1.15283	0.00610003	0.0337829
	Chr14	geneMaker00004718	19.5967	45.35	-1.21214	0.00153261	0.011681
	Chr14	geneMaker00004734	6.26333	0.386667	3.85782	1.94175e-08	9.30754e-07
	Chr14	geneMaker00004738	5.49	2.72	1.01055	0.0117381	0.0549693
	Chr14	geneMaker00004739	1.72333	0.68	1.30458	0.0146586	0.0653104
	Chr14	geneMaker00004751	20.8367	7.33333	1.50253	0.000133198	0.00162417
	Chr14	geneMaker00004752	72.81	21.4767	1.75973	5.304e-06	0.000112896
	Chr14	geneMaker00004754	3.67667	1.53333	1.25966	0.00241481	0.0167709
	Chr14	geneMaker00004759	0	15.96	-3.17898	0.0463599	0.150705
	Chr14	geneMaker00004761	0.166667	0.0333333	2.15513	0.0244505	0.0951455
	Chr14	geneMaker00004763	7.72667	17.37	-1.16919	0.00244593	0.0169285
	Chr14	geneMaker00004769	21.07	8.29	1.30111	0.0250742	0.0969854
	Chr14	geneMaker00004770	161.343	57.1233	1.49681	8.88883e-05	0.00116797
	Chr14	geneMaker00004775	60.6567	177.087	-1.547	6.25283e-05	0.000871874
	Chr14	geneMaker00004785	3235.33	1249.19	1.3694	0.000307343	0.00322906
	Chr14	geneMaker00004799	0.896667	7.71333	-3.08185	6.62115e-11	6.72196e-09
	Chr05	geneMaker00004806	2.67667	0.32	3.01415	2.73306e-07	9.00085e-06
	Chr05	geneMaker00004809	0.376667	2.82333	-2.40141	0.03552	0.126007
	Chr05	geneMaker00004812	3.49333	1.02333	1.76386	0.000100189	0.00128496
	Chr05	geneMaker00004813	5.39	2.53	1.09	0.0070078	0.0375178
	Chr05	geneMaker00004817	24.8967	11.27	1.14242	0.00273755	0.0183291
	Chr05	geneMaker00004819	0	27.06	-3.77792	0.0131629	0.0598861
	Chr05	geneMaker00004824	8.49667	17.8267	-1.06475	0.00836509	0.0428595
	Chr05	geneMaker00004836	15.3367	7.13	1.10409	0.00466996	0.0275877
	Chr05	geneMaker00004837	23.1867	65.97	-1.50905	8.32573e-05	0.00110907
	Chr05	geneMaker00004841	56.2967	25.3767	1.14848	0.00255689	0.0174159
	Chr05	geneMaker00004845	7.19667	18.57	-1.36748	0.000477044	0.00460752
	Chr05	geneMaker00004847	2.37	0.813333	1.53631	0.00101934	0.00846526
	Chr05	geneMaker00004848	4.50333	1.64667	1.44956	0.000523441	0.00497165
	Chr05	geneMaker00004849	28.21	118.367	-2.07105	1.34066e-07	4.8261e-06
	Chr05	geneMaker00004855	9.91	4.46	1.14941	0.00347107	0.0219091
	Chr05	geneMaker00004857	0	0.6	-6.0791	2.2958e-07	7.8278e-06
	Chr05	geneMaker00004862	2.98333	0.993333	1.57138	0.00041659	0.00413154
	Chr05	geneMaker00004865	10.7433	65.98	-2.61842	4.93892e-11	5.28114e-09
	Chr05	geneMaker00004868	12.5367	25.79	-1.04111	0.00610368	0.0337928
	Chr05	geneMaker00004872	10.29	20.9	-1.03619	0.0123964	0.0572781
	Chr05	geneMaker00004877	7.72667	38.7667	-2.32626	5.60586e-09	3.1957e-07
	Chr05	geneMaker00004880	0.28	1.86	-2.69321	6.19738e-06	0.000128727
	Chr05	geneMaker00004892	0.563333	1.78667	-1.58559	0.025627	0.0987222
	Chr05	geneMaker00004893	10.94	22.5867	-1.04613	0.00747255	0.0392071
	Chr05	geneMaker00004902	228.79	463.01	-1.01737	0.00690205	0.0371101
	Chr05	geneMaker00004906	1.55	17.0567	-3.45734	4.46825e-15	1.62753e-12
	Chr05	geneMaker00004909	11.5667	4.63333	1.31918	0.00058929	0.00548355
	Chr05	geneMaker00004915	0.0766667	0	4.33125	0.00255909	0.0174159
	Chr05	geneMaker00004934	2.56333	6.19333	-1.27213	0.00206195	0.0146757
	Chr05	geneMaker00004945	2.11667	0.476667	2.13737	1.0246e-05	0.000193939
	Chr05	geneMaker00004946	0.473333	0.1	2.15458	0.00252359	0.0173194
	Chr05	geneMaker00004949	50.17	104.157	-1.05421	0.00530614	0.0303441
	Chr05	geneMaker00004950	55.0167	25.9267	1.08418	0.00438646	0.0263523
	Chr05	geneMaker00004954	4.84333	9.84333	-1.02249	0.0079166	0.0410622
	Chr05	geneMaker00004963	0	0.15	-4.09824	0.00556507	0.0314172
	Chr05	geneMaker00004979	99.19	40.4867	1.29181	0.000681562	0.00617128
	Chr05	geneMaker00004997	4.72	1.98	1.24973	0.00200933	0.014369
	Chr05	geneMaker00004998	94.9467	205.853	-1.11711	0.00313727	0.0202718
	Chr05	geneMaker00004999	0.353333	0	4.3315	0.00255755	0.0174159
	Chr05	geneMaker00005015	0.573333	0	6.32241	2.69569e-08	1.23326e-06
	Chr05	geneMaker00005018	14.39	6.29	1.19221	0.00227426	0.0159543
	Chr05	geneMaker00005022	6.07	16.41	-1.44378	0.000561814	0.00528228
	Chr05	geneMaker00005025	2.39333	0.43	2.44222	8.44081e-07	2.35756e-05
	Chr05	geneMaker00005027	2.12333	0.08	4.55065	2.15803e-11	2.58263e-09
	Chr05	geneMaker00005031	0.696667	0.0466667	3.65951	6.33291e-06	0.000131091
	Chr05	geneMaker00005047	39.2167	100.047	-1.35218	0.000403772	0.00402902
	Chr05	geneMaker00005056	5.52667	11.13	-1.0086	0.0110658	0.0528182
	Chr05	geneMaker00005062	6.42667	2.79667	1.19582	0.00313726	0.0202718
	Chr05	geneMaker00005064	6.83667	0.823333	2.99507	2.42423e-08	1.13199e-06
	Chr05	geneMaker00005066	48.46	16.7833	1.5291	7.05506e-05	0.000964388
	Chr05	geneMaker00005078	24.9067	70.9533	-1.51053	8.41502e-05	0.0011165
	Chr05	geneMaker00005081	1.48	0.43	1.71829	0.0211806	0.0859155
	Chr05	geneMaker00005088	1.27333	2.61	-1.03274	0.0149529	0.0662017
	Chr05	geneMaker00005106	29.4033	89.3133	-1.60354	2.90252e-05	0.000461314
	Chr05	geneMaker00005109	0.73	0.233333	1.62318	0.00615201	0.0339766
	Chr05	geneMaker00005110	5.33	15.56	-1.54546	7.19803e-05	0.000981702
	Chr05	geneMaker00005116	3.53333	1.09	1.69486	6.09737e-05	0.000855478
	Chr05	geneMaker00005120	0.866667	2.87667	-1.72179	0.000283059	0.00301069
	Chr05	geneMaker00005122	35.8367	17.2433	1.05477	0.00547737	0.0310872
	Chr05	geneMaker00005124	0.793333	6.49333	-3.02856	1.60716e-12	2.96357e-10
	Chr05	geneMaker00005127	15.1167	5.46	1.46664	0.000203834	0.00231229
	Chr05	geneMaker00005133	58.1967	139.373	-1.26205	0.00093725	0.00790343
	Chr05	geneMaker00005134	45.41	116.177	-1.35592	0.000363148	0.00369716
	Chr05	geneMaker00005137	64.05	144.96	-1.17855	0.00182107	0.0133125
	Chr05	geneMaker00005139	10.11	3.2	1.65143	0.000211224	0.00237821
	Chr05	geneMaker00005142	13.32	4.87667	1.4417	0.000426807	0.00420777
	Chr05	geneMaker00005144	20.29	46.2267	-1.18817	0.00178922	0.0131381
	Chr05	geneMaker00005147	7.68333	2.17333	1.81745	2.10378e-05	0.000351944
	Chr05	geneMaker00005150	57.46	11.5667	2.31116	4.77026e-09	2.76293e-07
	Chr05	geneMaker00005158	3.06667	9.01667	-1.55614	0.000297064	0.00314131
	Chr05	geneMaker00005161	24.1833	52.0767	-1.10676	0.00361788	0.0226852
	Chr05	geneMaker00005163	1.76667	0.656667	1.42466	0.00283269	0.0187714
	Chr05	geneMaker00005166	0.626667	0.173333	1.82595	0.000173224	0.00202348
	Chr05	geneMaker00005170	9.07667	3.18333	1.51085	0.000138255	0.00167453
	Chr05	geneMaker00005183	16.4833	8.21333	1.00362	0.00893294	0.0450163
	Chr05	geneMaker00005188	62.35	26.7533	1.2201	0.00131945	0.0104258
	Chr05	geneMaker00005194	76.9467	31.5967	1.27903	0.00106863	0.00877385
	Chr05	geneMaker00005199	10.5	2.72333	1.94069	2.25787e-06	5.52873e-05
	Chr05	geneMaker00005206	23.12	55.9867	-1.27626	0.000791532	0.00692342
	Chr05	geneMaker00005208	2.04	7.70333	-1.91219	3.72596e-06	8.53383e-05
	Chr05	geneMaker00005209	77.6267	160.627	-1.04784	0.00584248	0.0326973
	Chr05	geneMaker00005212	16.42	6.28333	1.38369	0.000471237	0.00456852
	Chr05	geneMaker00005216	2.30667	8.74667	-1.92412	1.60171e-06	4.11259e-05
	Chr05	geneMaker00005220	34.9733	76.0433	-1.12124	0.00313599	0.0202718
	Chr05	geneMaker00005221	6.02	2.76667	1.11964	0.00387478	0.0239001
	Chr05	geneMaker00005227	41.6967	14.8667	1.48703	0.000103477	0.00132058
	Chr05	geneMaker00005232	2.54	7.15333	-1.4917	0.000495732	0.00476256
	Chr05	geneMaker00005239	3.14	19.3767	-2.61958	2.71798e-10	2.27391e-08
	Chr05	geneMaker00005247	27.3867	56.3267	-1.04055	0.00591616	0.0330176
	Chr05	geneMaker00005251	9.52333	30.4933	-1.67964	1.65535e-05	0.000287081
	Chr05	geneMaker00005253	15.4467	47.6067	-1.62462	3.29628e-05	0.000513067
	Chr05	geneMaker00005259	4.27333	12.3233	-1.52588	0.000104774	0.00132851
	Chr05	geneMaker00005266	13.02	5.5	1.23997	0.00176103	0.0129839
	Chr05	geneMaker00005267	0.04	0.143333	-1.72808	0.0492559	0.156929
	Chr05	geneMaker00005269	1.1	0.5	1.13512	0.0292952	0.109038
	Chr05	geneMaker00005272	149.19	312.213	-1.06657	0.00471719	0.0278028
	Chr05	geneMaker00005275	0.156667	0.48	-1.6088	0.00800527	0.0414389
	Chr05	geneMaker00005279	4.75667	2.07	1.19725	0.00416401	0.0254054
	Chr05	geneMaker00005284	144.2	53.8633	1.41963	0.000198113	0.00225795
	Chr05	geneMaker00005288	1.01667	0.29	1.75408	0.00280284	0.0186488
	Chr05	geneMaker00005290	2.45667	0.36	2.6722	0.00023403	0.00258032
	Chr05	geneMaker00005293	1.42333	0.38	1.86109	0.00487331	0.0284379
	Chr05	geneMaker00005296	45.0633	152.183	-1.7569	6.57346e-06	0.000134834
	Chr05	geneMaker00005305	6.9	14.3367	-1.05548	0.00678116	0.0365707
	Chr05	geneMaker00005307	0.206667	0.62	-1.59064	0.00152347	0.0116496
	Chr05	geneMaker00005309	257.777	78.87	1.70746	8.85002e-06	0.000173366
	Chr05	geneMaker00005312	9.99667	20.3633	-1.0272	0.00726797	0.0385459
	Chr05	geneMaker00005314	195.063	638.197	-1.71341	8.22723e-06	0.000163199
	Chr05	geneMaker00005315	4.94333	10.6	-1.10006	0.00474377	0.027887
	Chr05	geneMaker00005316	8.32333	3.94667	1.07508	0.00752096	0.0393603
	Chr05	geneMaker00005320	12.9933	5.84667	1.1513	0.00306964	0.0199753
	Chr05	geneMaker00005322	322.767	89.6233	1.84159	5.5689e-06	0.000117702
	Chr05	geneMaker00005324	1.16333	0.49	1.24145	0.00614658	0.0339575
	Chr05	geneMaker00005325	14.2433	65.5433	-2.20155	2.6152e-08	1.21178e-06
	Chr05	geneMaker00005327	15.6233	3.93	1.98619	1.2867e-06	3.39446e-05
	Chr05	geneMaker00005334	47.0533	20.9133	1.16956	0.00203487	0.0145058
	Chr05	geneMaker00005336	162.183	52.9433	1.61405	2.51769e-05	0.000409515
	Chr05	geneMaker00005339	12.0633	5.43	1.14746	0.00481759	0.0282017
	Chr05	geneMaker00005346	12.1167	4.24333	1.50522	0.000345214	0.00354978
	Chr05	geneMaker00005350	2.21	4.47	-1.00946	0.0352148	0.125146
	Chr05	geneMaker00005355	9.66333	37.4633	-1.95557	6.84152e-07	1.96868e-05
	Chr05	geneMaker00005362	3.72333	0.786667	2.22507	7.9336e-07	2.25777e-05
	Chr05	geneMaker00005365	232.32	1597.95	-2.78222	2.84914e-12	4.75068e-10
	Chr05	geneMaker00005370	2.45667	9.88	-2.00579	7.9665e-07	2.26356e-05
	Chr05	geneMaker00005371	15.88	6.57333	1.27042	0.00107225	0.00879557
	Chr05	geneMaker00005374	9.69333	4.09333	1.24289	0.00124706	0.00993782
	Chr05	geneMaker00005377	0.33	1.08333	-1.70635	0.000224434	0.00249125
	Chr05	geneMaker00005378	81.8133	9.91333	3.005	1.64631e-10	1.46554e-08
	Chr05	geneMaker00005380	6.13	2.59667	1.2321	0.00419995	0.0255633
	Chr05	geneMaker00005381	2.1	0.656667	1.6327	0.00282963	0.018758
	Chr05	geneMaker00005386	9.83	93.3133	-3.24657	3.49767e-15	1.40459e-12
	Chr05	geneMaker00005391	0.286667	0.05	2.40766	0.00954926	0.0473558
	Chr05	geneMaker00005401	11.3933	26.3233	-1.20973	0.00192855	0.0139237
	Chr05	geneMaker00005402	61.8667	123.957	-1.00306	0.00785977	0.0408495
	Chr05	geneMaker00005409	34.7267	80.8667	-1.22106	0.00140467	0.010946
	Chr05	geneMaker00005413	13.6667	5.64667	1.27399	0.00154858	0.0117582
	Chr05	geneMaker00005416	0.453333	3.54333	-2.77579	0.00178528	0.0131199
	Chr05	geneMaker00005420	106.487	41.7467	1.34584	0.000545566	0.00514826
	Chr05	geneMaker00005421	20.7167	45.0767	-1.11617	0.00479193	0.0280915
	Chr05	geneMaker00005422	3.26	11.69	-1.84182	4.62112e-06	0.000101468
	Chr05	geneMaker00005423	20.1667	72.8033	-1.8518	1.74896e-06	4.45148e-05
	Chr05	geneMaker00005436	1.17667	2.72333	-1.20541	0.00256989	0.0174282
	Chr05	geneMaker00005437	18.79	7.59667	1.30574	0.000713729	0.00639772
	Chr05	geneMaker00005439	9.8	35.16	-1.84293	2.09874e-06	5.19559e-05
	Chr05	geneMaker00005440	0.44	0	3.2015	0.0435537	0.144977
	Chr05	geneMaker00005441	4.48	1.3	1.77829	1.93034e-05	0.000326622
	Chr05	geneMaker00005447	0.413333	1.09	-1.38565	0.00738711	0.0389033
	Chr05	geneMaker00005457	326.713	111.22	1.55321	4.79624e-05	0.000705231
	Chr05	geneMaker00005458	0.63	0.27	1.19462	0.0246097	0.0955979
	Chr05	geneMaker00005471	0.36	2.37	-2.68724	6.23548e-08	2.51521e-06
	Chr05	geneMaker00005483	56.1667	286.057	-2.34858	2.38067e-09	1.50951e-07
	Chr05	geneMaker00005486	5.99333	2.13	1.48535	0.000500415	0.00478719
	Chr05	geneMaker00005489	25.0233	52.6067	-1.07228	0.00511338	0.0294937
	Chr05	geneMaker00005501	0.786667	8.71667	-3.45024	2.11974e-11	2.55372e-09
	Chr05	geneMaker00005503	1.30667	3.82667	-1.53793	0.00104939	0.0086482
	Chr05	geneMaker00005505	0	0.213333	-4.78901	0.000471856	0.00456962
	Chr05	geneMaker00005509	0.52	0.09	2.40188	0.00972866	0.0480872
	Chr05	geneMaker00005510	10.1567	29.78	-1.5543	7.71938e-05	0.00104649
	Chr05	geneMaker00005513	29.6733	12.3067	1.26877	0.000924352	0.0078312
	Chr05	geneMaker00005514	0.643333	0.273333	1.22305	0.0296185	0.11004
	Chr05	geneMaker00005522	57.5533	24.7633	1.21455	0.0015234	0.0116496
	Chr05	geneMaker00005529	13.7433	5.86	1.22816	0.00157121	0.0118999
	Chr05	geneMaker00005533	29.06	148.613	-2.35487	2.17582e-09	1.38448e-07
	Chr05	geneMaker00005538	16.94	4.87	1.79552	6.95478e-06	0.000141372
	Chr05	geneMaker00005542	17.6	7.07	1.31406	0.000733684	0.00653445
	Chr05	geneMaker00005546	34.06	11.93	1.51021	0.000120753	0.00149256
	Chr05	geneMaker00005547	2.95333	0.52	2.49056	3.81794e-08	1.66251e-06
	Chr05	geneMaker00005551	16.7233	3.59333	2.21676	2.69391e-08	1.23326e-06
	Chr05	geneMaker00005552	21.2	10.1	1.06915	0.00473055	0.0278388
	Chr05	geneMaker00005553	12.0433	3.84333	1.64658	2.88455e-05	0.000459266
	Chr05	geneMaker00005554	6.16	2.02	1.60673	8.95438e-05	0.00117257
	Chr05	geneMaker00005558	73.9767	35.9967	1.03872	0.00600939	0.0333794
	Chr05	geneMaker00005561	32.1233	7.96333	2.00799	4.31195e-07	1.32519e-05
	Chr05	geneMaker00005563	11.6433	5.11	1.18744	0.00220706	0.0155594
	Chr05	geneMaker00005567	0	0.233333	-3.17475	0.0465918	0.15097
	Chr05	geneMaker00005571	29.5433	10.2333	1.52801	8.43226e-05	0.00111797
	Chr05	geneMaker00005574	1.34	0.476667	1.48007	0.000672772	0.00610938
	Chr05	geneMaker00005580	32.21	111.097	-1.78764	3.71407e-06	8.51739e-05
	Chr05	geneMaker00005581	0	1.58333	-3.19763	0.0446609	0.147221
	Chr05	geneMaker00005583	6.7	19.5967	-1.54751	6.04529e-05	0.000850151
	Chr05	geneMaker00005595	4.48	2.04	1.12007	0.00940843	0.0468445
	Chr05	geneMaker00005613	0.47	1.08667	-1.19904	0.0161247	0.0702583
	Chr05	geneMaker00005614	144.143	37.5967	1.9388	5.5496e-07	1.64945e-05
	Chr05	geneMaker00005615	30.9467	12.9433	1.25743	0.00114973	0.0093337
	Chr05	geneMaker00005616	0	1.25	-5.53835	9.97902e-06	0.000190423
	Chr05	geneMaker00005628	1.06333	0	7.36677	4.53441e-13	1.01162e-10
	Chr05	geneMaker00005633	13.21	3.40667	1.95328	9.50851e-07	2.61535e-05
	Chr05	geneMaker00005636	8.45	35.3033	-2.05977	2.21582e-07	7.62706e-06
	Chr05	geneMaker00005637	4.13333	0.956667	2.10383	1.86511e-06	4.69422e-05
	Chr05	geneMaker00005639	16.6533	6.68667	1.31478	0.000730864	0.00651898
	Chr05	geneMaker00005644	88.1133	207.46	-1.23647	0.00109699	0.00896193
	Chr05	geneMaker00005646	1.57667	0.66	1.24447	0.00408608	0.0250304
	Chr05	geneMaker00005651	19.6233	8.39667	1.22354	0.00149967	0.0115175
	Chr05	geneMaker00005652	3.35667	7.54667	-1.17046	0.00425135	0.0257547
	Chr05	geneMaker00005662	248.143	544.407	-1.13417	0.00269187	0.0180836
	Chr05	geneMaker00005667	55.69	12.39	2.16674	4.44051e-08	1.89256e-06
	Chr05	geneMaker00005671	86.7633	174.98	-1.01236	0.00721559	0.0383734
	Chr05	geneMaker00005673	17.02	35.2	-1.05032	0.00803328	0.0415482
	Chr05	geneMaker00005675	0.283333	0.903333	-1.64503	0.00428995	0.0259275
	Chr05	geneMaker00005679	1.06333	0.283333	1.83692	0.00820031	0.0421947
	Chr05	geneMaker00005681	29.6267	14.5167	1.02777	0.0072211	0.0383914
	Chr05	geneMaker00005687	2.94333	14.7233	-2.27615	0.00119865	0.00964357
	Chr05	geneMaker00005691	1.90667	5.36333	-1.48837	0.00118661	0.00956009
	Chr05	geneMaker00005695	11.6233	5.45333	1.09542	0.0279821	0.105608
	Chr05	geneMaker00005700	99.9267	34.9267	1.50691	0.009892	0.0486682
	Chr05	geneMaker00005702	0.166667	0.483333	-1.49764	0.00740545	0.0389589
	Chr05	geneMaker00005703	14.07	86.0333	-2.61211	5.60303e-11	5.84735e-09
	Chr05	geneMaker00005708	0.923333	0.293333	1.56019	0.0291561	0.108837
	Chr05	geneMaker00005709	5.84	2.80333	1.05336	0.010017	0.0490453
	Chr05	geneMaker00005711	8.49	24.8267	-1.54562	0.000102212	0.00130535
	Chr05	geneMaker00005717	2.09667	7.61	-1.8586	5.91846e-06	0.000123644
	Chr05	geneMaker00005720	4.01333	1.23667	1.69338	5.07721e-05	0.000737542
	Chr05	geneMaker00005721	0.493333	0.0166667	4.44921	7.98674e-07	2.26575e-05
	Chr05	geneMaker00005724	321.69	157.42	1.0307	0.00623042	0.0342635
	Chr05	geneMaker00005726	0.65	0.3	1.10017	0.0285769	0.107363
	Chr05	geneMaker00005727	50.0033	19.1633	1.38332	0.000293167	0.00310541
	Chr05	geneMaker00005733	2.03333	0.896667	1.17888	0.00717194	0.0381975
	Chr05	geneMaker00005738	0.27	1.39	-2.31177	6.17657e-05	0.000863239
	Chr05	geneMaker00005739	0.176667	0.44	-1.29988	0.0123827	0.0572297
	Chr05	geneMaker00005742	4.99	2.15333	1.20664	0.00458656	0.0272196
	Chr05	geneMaker00005761	7.7	3.50333	1.13531	0.00437778	0.0263176
	Chr05	geneMaker00005762	44.2933	20.9733	1.07843	0.00448601	0.0267635
	Chr05	geneMaker00005765	10.6567	4.92667	1.11019	0.00510151	0.0294347
	Chr05	geneMaker00005769	85.6633	183.227	-1.09741	0.0036814	0.0229878
	Chr05	geneMaker00005772	566.257	141.287	2.00206	2.27729e-07	7.77937e-06
	Chr05	geneMaker00005774	4.01	1.65	1.2794	0.00307899	0.0200217
	Chr05	geneMaker00005777	32.2233	5.32667	2.59276	1.62625e-10	1.46554e-08
	Chr05	geneMaker00005780	0.723333	2.09667	-1.50722	0.0060879	0.0337364
	Chr05	geneMaker00005784	6.61	3.15	1.06179	0.0129884	0.0593459
	Chr05	geneMaker00005787	3.09333	6.71667	-1.11982	0.0038346	0.0237179
	Chr05	geneMaker00005788	25.8867	3.19333	3.01135	2.05164e-12	3.58247e-10
	Chr05	geneMaker00005789	66.1333	173.857	-1.39445	0.000250224	0.00272397
	Chr05	geneMaker00005790	3.47	6.94667	-1.0014	0.0109964	0.0525285
	Chr05	geneMaker00005798	11.17	42.87	-1.94034	5.5764e-07	1.6547e-05
	Chr05	geneMaker00005800	5.21667	12.7633	-1.27719	0.00408557	0.0250304
	Chr05	geneMaker00005807	0.57	1.74	-1.60386	0.00124725	0.00993782
	Chr05	geneMaker00005814	0.8	0.24	1.70958	0.0218517	0.0880253
	Chr05	geneMaker00005828	0.576667	1.52	-1.38972	0.00659034	0.035807
	Chr05	geneMaker00005832	16.4767	46.74	-1.50457	8.9216e-05	0.00116912
	Chr05	geneMaker00005835	1.24333	6.88333	-2.46235	1.08824e-08	5.61875e-07
	Chr05	geneMaker00005840	1.10667	0.193333	2.4276	0.00047555	0.00459554
	Chr05	geneMaker00005844	34.9133	12.4167	1.4893	0.000128157	0.00157224
	Chr05	geneMaker00005846	66.9067	141.413	-1.08135	0.00432978	0.0261073
	Chr05	geneMaker00005852	0.91	0.21	2.09698	0.000104033	0.00132494
	Chr05	geneMaker00005863	27.1533	13.1533	1.04384	0.00628795	0.0344959
	Chr05	geneMaker00005865	8.17333	2.93	1.4772	0.000473557	0.00458118
	Chr05	geneMaker00005872	11.57	3.72	1.63333	4.5807e-05	0.000677319
	Chr05	geneMaker00005881	0.573333	0.133333	2.02368	0.00303542	0.0198097
	Chr05	geneMaker00005884	2.24667	5.53	-1.29916	0.00123388	0.00984871
	Chr05	geneMaker00005889	1.15	3.20333	-1.47394	0.000459304	0.00447444
	Chr05	geneMaker00005895	0.366667	1.15	-1.63688	0.000966766	0.00809565
	Chr05	geneMaker00005897	2344.08	950.233	1.30186	0.000587323	0.0054737
	Chr05	geneMaker00005901	4.60333	17.4567	-1.92154	2.38025e-06	5.79698e-05
	Chr05	geneMaker00005902	5.78333	11.9733	-1.04966	0.00682888	0.0367823
	Chr05	geneMaker00005907	4.51	59.6267	-3.72267	1.44837e-18	1.04694e-15
	Chr05	geneMaker00005910	14.1133	5.79333	1.28345	0.000851415	0.00732663
	Chr05	geneMaker00005919	1.89	6.73667	-1.82484	0.000186649	0.0021566
	Chr05	geneMaker00005921	8.14667	1.74	2.21407	2.86745e-07	9.37028e-06
	Chr05	geneMaker00005924	0.52	0	3.20122	0.0435681	0.144977
	Chr05	geneMaker00005929	2.38333	9.12333	-1.92838	4.93722e-06	0.000106215
	Chr05	geneMaker00005935	4.58	0.536667	3.03775	5.10196e-07	1.53662e-05
	Chr05	geneMaker00005940	38.53	18.33	1.07084	0.00508846	0.0293861
	Chr05	geneMaker00005942	3.18	6.40333	-1.00882	0.00864633	0.0438826
	Chr05	geneMaker00005943	78.2333	732.367	-3.22676	1.99097e-15	9.22536e-13
	Chr05	geneMaker00005948	41.5033	85.4433	-1.04222	0.00597233	0.0332285
	Chr05	geneMaker00005954	1.56333	0.76	1.04404	0.0199054	0.082489
	Chr05	geneMaker00005965	1.12667	0.193333	2.46192	7.41249e-06	0.000149518
	Chr05	geneMaker00005971	0.446667	1.03	-1.20014	0.0396349	0.135927
	Chr05	geneMaker00005974	13.59	33.7967	-1.31442	0.000541102	0.00511683
	Chr05	geneMaker00005975	7.46667	3.40667	1.13122	0.00343401	0.0217283
	Chr05	geneMaker00005980	323.397	789.5	-1.28827	0.000672036	0.00610938
	Chr05	geneMaker00005983	8.1	17.67	-1.12519	0.00328122	0.0209745
	Chr05	geneMaker00005988	16.8067	40.54	-1.27038	0.000830304	0.00718603
	Chr05	geneMaker00005989	380.197	878.447	-1.20915	0.00141615	0.0110212
	Chr05	geneMaker00005994	1.57667	9.22	-2.5287	3.17231e-08	1.40852e-06
	Chr05	geneMaker00005997	97.0733	201.723	-1.05568	0.00513964	0.0295905
	Chr05	geneMaker00006004	0.83	0.33	1.31011	0.0360473	0.127421
	Chr05	geneMaker00006006	0.526667	0	3.57304	0.0205917	0.0841501
	Chr05	geneMaker00006014	0.47	0.0833333	2.38093	0.00144056	0.011144
	Chr05	geneMaker00006016	0.243333	2.15	-3.01481	4.89914e-06	0.000105773
	Chr05	geneMaker00006018	3.72333	1.14667	1.6948	5.25527e-05	0.000759744
	Chr05	geneMaker00006019	4.21333	0.836667	2.30708	7.00623e-06	0.000142258
	Chr05	geneMaker00006021	0	1.41333	-3.84467	0.0110913	0.0528284
	Chr05	geneMaker00006023	4.31	1.76333	1.28755	0.00114177	0.0092774
	Chr05	geneMaker00006024	5.77	13.6133	-1.23481	0.00244817	0.0169323
	Chr05	geneMaker00006025	15.6833	42.79	-1.44801	0.000151517	0.00179899
	Chr05	geneMaker00006027	120.847	51.94	1.21725	0.00135085	0.0105998
	Chr05	geneMaker00006029	1.78	7.15667	-2.00374	5.64301e-07	1.66898e-05
	Chr05	geneMaker00006042	11.29	3.02333	1.89761	2.16117e-06	5.32078e-05
	Chr05	geneMaker00006046	53.1367	10.11	2.39354	1.48083e-09	9.76887e-08
	Chr05	geneMaker00006047	0.0333333	1.01	-4.73252	1.56259e-10	1.44069e-08
	Chr05	geneMaker00006054	0.166667	1.08667	-2.67564	9.48832e-08	3.6327e-06
	Chr05	geneMaker00006055	139.583	61.84	1.17337	0.00196351	0.0141252
	Chr05	geneMaker00006056	35.3367	16.43	1.10397	0.0038098	0.023602
	Chr05	geneMaker00006058	25.7833	153.573	-2.57439	9.54511e-11	9.37444e-09
	Chr05	geneMaker00006061	9.56	4.14333	1.2052	0.00211854	0.0150134
	Chr05	geneMaker00006069	3.93667	10.7833	-1.44937	0.000417775	0.00413677
	Chr05	geneMaker00006071	3.42	1.27667	1.41827	0.00103109	0.00854032
	Chr05	geneMaker00006073	10.8733	3.92667	1.4687	0.000126898	0.00155998
	Chr05	geneMaker00006074	7.18333	1.53	2.22483	1.17278e-07	4.34264e-06
	Chr05	geneMaker00006080	55.22	21.6033	1.35323	0.000387431	0.00389391
	Chr05	geneMaker00006081	56.3933	24.45	1.20487	0.00152659	0.0116598
	Chr05	geneMaker00006082	1.59333	0.273333	2.29378	0.0149465	0.0662007
	Chr05	geneMaker00006087	8.80667	38.7467	-2.13157	1.93778e-06	4.86356e-05
	Chr05	geneMaker00006092	25.89	71.02	-1.43553	0.000795361	0.00694682
	Chr05	geneMaker00006093	19.4533	1.98	3.29219	3.1019e-15	1.33463e-12
	Chr05	geneMaker00006102	2.70667	6.42667	-1.24729	0.0017108	0.0127069
	Chr05	geneMaker00006115	207.99	16.7833	3.63102	1.91469e-18	1.33078e-15
	Chr05	geneMaker00006123	0.8	0.293333	1.41303	0.0053587	0.0305769
	Chr05	geneMaker00006125	3.44333	1.60667	1.09858	0.00799599	0.0414146
	Chr05	geneMaker00006127	22.78	11.0267	1.04552	0.00722554	0.0383948
	Chr05	geneMaker00006130	266.013	87.0733	1.60954	2.81196e-05	0.000450088
	Chr05	geneMaker00006135	22.65	8.65	1.38405	0.000479368	0.00462748
	Chr05	geneMaker00006143	16.7733	46.89	-1.48671	0.000152404	0.00180833
	Chr05	geneMaker00006144	81.0367	249.003	-1.62015	2.28271e-05	0.00037535
	Chr05	geneMaker00006145	26.3233	11.0333	1.25318	0.00159282	0.0120344
	Chr05	geneMaker00006152	0.22	12.9367	-5.72349	7.42388e-19	5.83291e-16
	Chr05	geneMaker00006159	163.74	79.43	1.04253	0.00580201	0.0325211
	Chr05	geneMaker00006161	4.58667	10.35	-1.16908	0.0098881	0.0486623
	Chr05	geneMaker00006169	76.42	167.227	-1.13001	0.00278167	0.0185557
	Chr05	geneMaker00006170	0.38	2.21667	-2.4985	7.5549e-06	0.000151823
	Chr05	geneMaker00006177	860.94	117.03	2.87819	6.32431e-13	1.31364e-10
	Chr05	geneMaker00006184	16.3567	7.44	1.13603	0.00314829	0.0203123
	Chr05	geneMaker00006197	0.193333	0.77	-1.92108	0.00338481	0.0214847
	Chr05	geneMaker00006198	6.95667	1.74	1.99486	2.4834e-06	6.01576e-05
	Chr05	geneMaker00006208	3.02	7.67667	-1.34427	0.000843021	0.00727518
	Chr05	geneMaker00006214	4.32667	1.96333	1.13467	0.0116736	0.0547868
	Chr05	geneMaker00006221	0.11	0.41	-1.85738	0.00245213	0.0169421
	Chr05	geneMaker00006224	12.0633	3.68	1.71241	1.27429e-05	0.000231666
	Chr05	geneMaker00006230	153.383	396.917	-1.37261	0.000301996	0.003184
	Chr05	geneMaker00006238	7.28	53.4767	-2.87364	3.03166e-12	4.98047e-10
	Chr05	geneMaker00006239	4.41667	1.76667	1.32083	0.00095036	0.00800277
	Chr05	geneMaker00006243	12.16	30.91	-1.34606	0.000480369	0.00463467
	Chr05	geneMaker00006248	0.423333	1.10333	-1.37678	0.00660495	0.0358482
	Chr05	geneMaker00006252	0.156667	0	4.33022	0.00256551	0.0174159
	Chr05	geneMaker00006253	63.0333	30.5833	1.04181	0.00622479	0.034243
	Chr05	geneMaker00006255	129.273	488.977	-1.92005	6.53582e-07	1.89442e-05
	Chr05	geneMaker00006259	17.33	45.95	-1.40572	0.000329007	0.00341891
	Chr05	geneMaker00006263	2.75333	1.29	1.0867	0.0084343	0.0431163
	Chr05	geneMaker00006266	0.03	0.14	-1.95861	0.0219843	0.0884217
	Chr05	geneMaker00006267	13.57	27.7567	-1.03223	0.00646689	0.0352565
	Chr05	geneMaker00006268	51.64	147.973	-1.51872	7.1211e-05	0.000972679
	Chr17	geneMaker00006277	10.2533	3.22	1.66618	7.68669e-05	0.00104362
	Chr17	geneMaker00006281	192.65	77.4367	1.31554	0.000592364	0.00550932
	Chr17	geneMaker00006288	6.34	2.33333	1.4241	0.00116574	0.00943401
	Chr17	geneMaker00006291	1.27	0	3.57179	0.020631	0.0841968
	Chr17	geneMaker00006295	0.933333	2.28333	-1.29465	0.00190619	0.0138174
	Chr17	geneMaker00006296	4.83	1.9	1.34409	0.00149103	0.0114706
	Chr17	geneMaker00006316	0.826667	0.286667	1.5026	0.0220855	0.0886509
	Chr17	geneMaker00006320	0.316667	0.0566667	2.28438	0.015371	0.067732
	Chr17	geneMaker00006322	6.4	14.2133	-1.15128	0.00296921	0.0194197
	Chr17	geneMaker00006324	0	1.19333	-4.927	0.00025864	0.00279205
	Chr17	geneMaker00006327	9.98667	2.73667	1.86301	3.69832e-06	8.49204e-05
	Chr17	geneMaker00006328	1.72333	4.99333	-1.52932	0.000226581	0.00251199
	Chr17	geneMaker00006330	32.07	15.1633	1.07867	0.00498101	0.0289453
	Chr17	geneMaker00006340	7.97	3.83667	1.05343	0.00757825	0.0396143
	Chr17	geneMaker00006344	3.25667	0	5.29319	3.82168e-05	0.000579862
	Chr17	geneMaker00006346	1.65333	0.543333	1.60541	0.00219139	0.0154872
	Chr17	geneMaker00006354	5.39667	23.89	-2.14656	5.02267e-08	2.08176e-06
	Chr17	geneMaker00006357	5.41333	2.11667	1.35186	0.000554497	0.00521892
	Chr17	geneMaker00006366	29.3267	11.8633	1.30397	0.000945926	0.00796915
	Chr13	geneMaker00006368	10.5067	1.23667	3.06532	4.01573e-11	4.45204e-09
	Chr13	geneMaker00006376	3.44	11.25	-1.70881	5.02757e-05	0.000732096
	Chr13	geneMaker00006377	0.976667	2.14667	-1.13396	0.0106183	0.0511882
	Chr13	geneMaker00006379	4.57667	1.64333	1.47338	0.000358379	0.00366053
	Chr13	geneMaker00006382	23.2433	69.7867	-1.5864	3.78814e-05	0.000575256
	Chr13	geneMaker00006383	1.22	2.98333	-1.28274	0.00281314	0.018707
	Chr13	geneMaker00006391	238.147	717.57	-1.59181	3.05867e-05	0.000482735
	Chr13	geneMaker00006405	11.17	5.01667	1.14954	0.00419069	0.0255241
	Chr13	geneMaker00006406	7.62	3.68	1.04698	0.00852179	0.0435021
	Chr13	geneMaker00006408	7.42667	27.6833	-1.89835	1.41071e-06	3.68929e-05
	Chr13	geneMaker00006412	2.19	0.843333	1.36179	0.0210937	0.0856402
	Chr13	geneMaker00006414	1.66	0.4	2.02636	2.68926e-05	0.000433134
	Chr13	geneMaker00006416	12.2667	5.18667	1.2411	0.00139211	0.0108695
	Chr13	geneMaker00006418	6.94333	33.8433	-2.28411	2.02776e-08	9.64305e-07
	Chr13	geneMaker00006420	1.42333	2.93667	-1.03722	0.0160284	0.0699637
	Chr13	geneMaker00006426	19.0833	3.87333	2.29476	0.000317003	0.00331706
	Chr13	geneMaker00006427	0.726667	1.53667	-1.06726	0.0307672	0.113422
	Chr13	geneMaker00006428	11.35	3.21667	1.81131	1.3116e-05	0.000237257
	Chr13	geneMaker00006430	16.0233	7.23	1.14526	0.00444043	0.0266058
	Chr13	geneMaker00006436	17.7967	5.26333	1.75527	1.44852e-05	0.00025699
	Chr13	geneMaker00006440	0.413333	0.113333	1.72525	0.0206569	0.0842454
	Chr13	geneMaker00006441	69.24	177.013	-1.35427	0.000390184	0.00391941
	Chr13	geneMaker00006447	1.54	9.92	-2.67625	9.39513e-09	4.93545e-07
	Chr13	geneMaker00006449	0.683333	0	5.48025	1.29576e-05	0.000235096
	Chr13	geneMaker00006455	15.05	6.57667	1.19133	0.00223478	0.0157139
	Chr13	geneMaker00006463	1.81667	4.77	-1.36829	0.0477188	0.15333
	Chr13	geneMaker00006465	42.4667	12.2067	1.79805	3.61115e-06	8.35557e-05
	Chr13	geneMaker00006486	35.56	80.65	-1.18177	0.00180977	0.013246
	Chr13	geneMaker00006490	0.516667	0	3.87467	0.00996534	0.0489092
	Chr13	geneMaker00006493	23.72	284.12	-3.58308	4.912e-18	3.28758e-15
	Chr13	geneMaker00006494	9.88667	47.9567	-2.27957	1.31988e-08	6.67864e-07
	Chr13	geneMaker00006502	2.45333	8.41333	-1.7743	1.21831e-05	0.000223641
	Chr13	geneMaker00006504	16.73	4.83333	1.79014	5.29271e-06	0.000112788
	Chr13	geneMaker00006505	2.56	0.636667	1.99535	9.3784e-06	0.000181065
	Chr13	geneMaker00006506	108.45	44.62	1.28044	0.000758659	0.0066942
	Chr13	geneMaker00006517	144.233	65.4167	1.14023	0.00261525	0.0176344
	Chr13	geneMaker00006518	10.4367	4.09	1.35018	0.000499177	0.00478294
	Chr13	geneMaker00006519	4.49667	1.58667	1.49897	0.000376987	0.00380801
	Chr13	geneMaker00006522	4.51667	2.21333	1.02633	0.00953307	0.047315
	Chr13	geneMaker00006532	8.72667	18.1033	-1.0524	0.00587006	0.0328211
	Chr13	geneMaker00006533	8.33667	17.6733	-1.08321	0.00479255	0.0280915
	Chr13	geneMaker00006547	22.0033	54.8733	-1.31947	0.00057486	0.00537975
	Chr13	geneMaker00006550	2.59	6.14	-1.24357	0.00321587	0.0206664
	Chr13	geneMaker00006562	13.9933	68.6467	-2.29409	6.93402e-09	3.80546e-07
	Chr13	geneMaker00006576	10.3867	4.8	1.11196	0.00426631	0.0258193
	Chr13	geneMaker00006584	20.1633	82.5533	-2.03273	1.97136e-07	6.8906e-06
	Chr13	geneMaker00006585	15.0533	31.2133	-1.05208	0.00561819	0.031638
	Chr13	geneMaker00006586	20.3633	8.36333	1.28238	0.000838635	0.00724079
	Chr13	geneMaker00006587	0.0733333	0.356667	-2.25593	0.00276329	0.0184604
	Chr13	geneMaker00006601	9.41	25.5133	-1.45165	0.000957516	0.00804052
	Chr13	geneMaker00006606	610.547	188.723	1.69243	1.00762e-05	0.000191873
	Chr13	geneMaker00006611	5.67667	2.53333	1.16529	0.0030168	0.0196953
	Chr13	geneMaker00006613	102.12	34.7433	1.55396	5.20565e-05	0.000753173
	Chr13	geneMaker00006615	0	2.21333	-3.54802	0.0223506	0.0890846
	Chr13	geneMaker00006622	8.16333	3.38333	1.26815	0.00116135	0.00940785
	Chr13	geneMaker00006626	147.42	57.2667	1.36358	0.000336282	0.0034805
	Chr13	geneMaker00006628	21.64	8.72333	1.31088	0.000588269	0.00547687
	Chr13	geneMaker00006630	26.38	12.5767	1.06779	0.00521439	0.0298856
	Chr13	geneMaker00006632	23.4767	3.03333	2.94582	3.70246e-12	5.90308e-10
	Chr13	geneMaker00006639	4.51667	43.3367	-3.26136	7.91555e-15	2.80474e-12
	Chr13	geneMaker00006640	14.42	7.06333	1.02767	0.00737837	0.0388957
	Chr13	geneMaker00006646	1.40667	0.25	2.45479	3.79159e-06	8.64032e-05
	Chr13	geneMaker00006648	15.1433	41.5267	-1.45471	0.000182209	0.00211341
	Chr13	geneMaker00006649	11.5267	35.4967	-1.62311	2.75592e-05	0.000442687
	Chr13	geneMaker00006652	5.6	1.72	1.70102	1.91255e-05	0.000323914
	Chr13	geneMaker00006653	6.16333	0.723333	3.03312	2.23047e-07	7.66291e-06
	Chr13	geneMaker00006659	4.18	11.1167	-1.40762	0.000708575	0.00635497
	Chr13	geneMaker00006669	0.973333	0.313333	1.58258	0.00956232	0.0474076
	Chr13	geneMaker00006675	1.12667	3.74667	-1.72884	5.41547e-05	0.000776074
	Chr13	geneMaker00006676	0.106667	0.0133333	2.45176	0.0312869	0.114767
	Chr13	geneMaker00006677	104.607	32.8667	1.66866	1.4482e-05	0.00025699
	Chr13	geneMaker00006680	1.54	3.10667	-1.01282	0.015324	0.0675909
	Chr13	geneMaker00006693	0.773333	2.30667	-1.57318	0.000347595	0.00356649
	Chr13	geneMaker00006704	2.57667	1.18	1.11161	0.0225149	0.0894184
	Chr13	geneMaker00006713	29.98	87.3433	-1.5452	7.46893e-05	0.00101788
	Chr13	geneMaker00006718	6.31667	2.90333	1.11983	0.00517654	0.0297484
	Chr13	geneMaker00006720	1.66333	0.593333	1.47306	0.00242398	0.0168088
	Chr13	geneMaker00006726	8.17333	24.4	-1.5793	4.95094e-05	0.000722686
	Chr13	geneMaker00006728	3.39667	1.36333	1.28714	0.0239636	0.0938142
	Chr13	geneMaker00006729	0.07	0.566667	-2.81807	0.000296343	0.00313721
	Chr13	geneMaker00006742	17.8067	7.57	1.23134	0.00164009	0.0123031
	Chr13	geneMaker00006749	7.78333	2.53333	1.61459	8.04708e-05	0.00108038
	Chr13	geneMaker00006750	41.0167	2.31333	4.14102	5.25991e-21	6.33679e-18
	Chr13	geneMaker00006752	3.62333	1.50667	1.26479	0.00175429	0.0129501
	Chr13	geneMaker00006754	2.18333	4.62333	-1.08149	0.00705743	0.0376876
	Chr13	geneMaker00006755	15.2367	52.3767	-1.79081	8.45212e-06	0.000166382
	Chr13	geneMaker00006756	5.47	2.71333	1.01043	0.0109471	0.0524319
	Chr13	geneMaker00006759	3.92	9.90333	-1.33085	0.00241218	0.0167656
	Chr13	geneMaker00006762	29.7567	14.76	1.00929	0.00833387	0.0427145
	Chr13	geneMaker00006763	1.21333	4.37667	-1.84648	1.02781e-05	0.000194284
	Chr04	geneMaker00006764	2.23667	0.776667	1.50747	0.00480981	0.0281699
	Chr04	geneMaker00006766	11.9833	24.5467	-1.03444	0.00730588	0.0386375
	Chr04	geneMaker00006772	9.02333	18.8567	-1.08428	0.0126931	0.0582471
	Chr04	geneMaker00006778	33.9167	12.6667	1.42015	0.000227615	0.00251882
	Chr04	geneMaker00006781	1.3	0.0533333	4.17686	6.72492e-06	0.000137318
	Chr04	geneMaker00006784	3.21333	11.48	-1.84862	0.00034553	0.00354978
	Chr04	geneMaker00006792	3.45667	1.64667	1.06462	0.0125443	0.0577548
	Chr04	geneMaker00006796	2.38333	6.90667	-1.5327	0.000149505	0.00177861
	Chr04	geneMaker00006799	0.98	2.88	-1.54002	0.000681638	0.00617128
	Chr04	geneMaker00006809	73.2233	176.287	-1.26755	0.000831433	0.00719236
	Chr04	geneMaker00006811	1.89	4.04333	-1.09475	0.00916915	0.0459952
	Chr04	geneMaker00006815	4.33333	37.83	-3.12536	2.19255e-14	7.07529e-12
	Chr04	geneMaker00006830	17.6667	37.0767	-1.06961	0.00497734	0.0289453
	Chr04	geneMaker00006833	118.063	38.8233	1.60109	3.45887e-05	0.000533321
	Chr04	geneMaker00006834	6.33	12.97	-1.03286	0.00883611	0.0446026
	Chr04	geneMaker00006837	2.35	0.76	1.61764	0.000229215	0.00253485
	Chr04	geneMaker00006840	5.30667	2.60667	1.02023	0.0215158	0.0869606
	Chr02	geneMaker00006849	5.92	62.1967	-3.39179	3.33324e-16	1.62797e-13
	Chr02	geneMaker00006851	0.916667	0.29	1.64835	0.00298026	0.0194708
	Chr02	geneMaker00006858	3.68	0.75	2.26731	1.32993e-05	0.000239851
	Chr02	geneMaker00006861	3.67333	7.56	-1.03807	0.00971979	0.0480565
	Chr02	geneMaker00006867	4.95667	10.35	-1.06275	0.00636119	0.0348343
	Chr02	geneMaker00006870	3.19333	6.8	-1.09018	0.0072756	0.0385564
	Chr02	geneMaker00006871	0.953333	2.92333	-1.61453	0.00104246	0.0086098
	Chr02	geneMaker00006875	2.49	1.08667	1.19365	0.00375072	0.0233641
	Chr02	geneMaker00006881	82.77	39.3933	1.07077	0.00458517	0.0272196
	Chr02	geneMaker00006882	217.47	82.6767	1.39422	0.00025038	0.00272404
	Chr02	geneMaker00006883	108.11	28.8433	1.90424	1.05572e-06	2.8718e-05
	Chr02	geneMaker00006885	15.3567	61.37	-1.99874	3.88897e-07	1.2198e-05
	Chr02	geneMaker00006890	14.9133	7.25667	1.03812	0.00666068	0.0361023
	Chr02	geneMaker00006897	10.4367	34.45	-1.72154	1.00658e-05	0.000191873
	Chr02	geneMaker00006902	6.55667	3.09667	1.0799	0.00592353	0.0330383
	Chr02	geneMaker00006903	66.2333	137.81	-1.05853	0.00517875	0.0297484
	Chr02	geneMaker00006905	4.46	2.02667	1.12477	0.0152848	0.0674675
	Chr02	geneMaker00006906	9.75667	4.23	1.19994	0.00380624	0.0235961
	Chr02	geneMaker00006928	1.67	6.69	-2.00044	9.60394e-07	2.63758e-05
	Chr02	geneMaker00006933	7.82333	0.576667	3.41755	0.000733133	0.00653445
	Chr02	geneMaker00006935	156.923	65.7167	1.25388	0.000969722	0.00811665
	Chr02	geneMaker00006944	0.19	0.0333333	2.30605	0.00520829	0.0298601
	Chr02	geneMaker00006948	8.55	0.796667	3.39383	1.99485e-12	3.53421e-10
	Chr02	geneMaker00006953	13.04	6.12	1.08884	0.00487641	0.0284447
	Chr02	geneMaker00006955	32.9167	306.447	-3.17704	4.64834e-09	2.71845e-07
	Chr02	geneMaker00006957	31.2467	9.45	1.72314	1.11849e-05	0.00020816
	Chr02	geneMaker00006961	0.336667	4.53667	-3.63105	5.31389e-07	1.58723e-05
	Chr02	geneMaker00006965	13.02	3.86333	1.74637	2.26068e-05	0.000373084
	Chr02	geneMaker00006967	0.67	0.226667	1.53539	0.00837346	0.0428903
	Chr02	geneMaker00006970	9.15333	18.4233	-1.00905	0.00817145	0.0420941
	Chr02	geneMaker00006971	4.17667	11.01	-1.39815	0.000301167	0.00318082
	Chr02	geneMaker00006975	14.74	37.2933	-1.33898	0.000493398	0.00474266
	Chr02	geneMaker00006976	272.563	88.8933	1.61479	2.47136e-05	0.000402738
	Chr02	geneMaker00006979	1.60667	4.09333	-1.34632	0.00176325	0.0129897
	Chr02	geneMaker00006985	4.14667	12.48	-1.59217	9.36617e-05	0.00121679
	Chr02	geneMaker00006995	0.32	0.746667	-1.22211	0.0120362	0.056015
	Chr02	geneMaker00006996	700.42	233.543	1.58343	3.42013e-05	0.000530062
	Chr02	geneMaker00007004	0.05	0.603333	-3.15536	0.00247384	0.0170607
	Chr02	geneMaker00007008	2.9	0	3.19733	0.0437714	0.144977
	Chr02	geneMaker00007011	100.893	40.8967	1.30379	0.000622541	0.00573391
	Chr02	geneMaker00007013	0	1.37333	-3.17392	0.0466371	0.151056
	Chr02	geneMaker00007015	1.42667	0.363333	1.785	0.0418628	0.141218
	Chr02	geneMaker00007018	34.1067	72.26	-1.08538	0.00461377	0.0273631
	Chr02	geneMaker00007035	1378.48	262.19	2.39168	1.09404e-09	7.46053e-08
	Chr02	geneMaker00007038	12.9667	3.81333	1.76407	6.23218e-06	0.000129302
	Chr02	geneMaker00007040	2.67667	1.33333	1.00581	0.0117488	0.0549889
	Chr02	geneMaker00007047	8.44333	3.67333	1.16452	0.022337	0.0890846
	Chr02	geneMaker00007053	0.336667	3.85333	-3.27995	9.52957e-05	0.00123359
	Chr02	geneMaker00007060	42.8333	5.46	2.96728	1.7539e-12	3.16196e-10
	Chr02	geneMaker00007064	46.7133	17.3733	1.42424	0.000315006	0.00329966
	Chr02	geneMaker00007067	0.223333	0	4.5142	0.00134054	0.0105417
	Chr02	geneMaker00007068	3.05	0.76	1.94845	0.000445015	0.00436346
	Chr02	geneMaker00007070	102.39	257.82	-1.33251	0.000444653	0.00436228
	Chr02	geneMaker00007072	1.24	0	4.67619	0.000715595	0.00640809
	Chr02	geneMaker00007073	0.873333	0.236667	1.83339	0.00399893	0.0245714
	Chr02	geneMaker00007076	0	1.05	-3.83578	0.011362	0.0537918
	Chr02	geneMaker00007083	33.1533	8.59667	1.94635	9.07548e-07	2.51538e-05
	Chr02	geneMaker00007088	5.37667	13.72	-1.35108	0.000469039	0.0045521
	Chr02	geneMaker00007090	11.0967	3.33333	1.73228	1.22289e-05	0.000224022
	Chr02	geneMaker00007092	60.61	128.633	-1.08566	0.00400643	0.0246033
	Chr02	geneMaker00007096	0.226667	1.05667	-1.96557	0.0443321	0.146511
	Chr02	geneMaker00007104	49.8767	19.0067	1.39066	0.000283553	0.00301417
	Chr02	geneMaker00007108	1.17	0.223333	2.37538	1.64525e-05	0.000285603
	Chr02	geneMaker00007110	209.423	683.41	-1.70864	8.49598e-06	0.000167063
	Chr02	geneMaker00007111	0.05	0	3.19877	0.0436964	0.144977
	Chr02	geneMaker00007115	38.04	101.227	-1.412	0.000207062	0.00234449
	Chr02	geneMaker00007123	0.03	0.25	-2.58676	0.020541	0.0841035
	Chr02	geneMaker00007125	13.3433	33.3367	-1.32242	0.000680805	0.00616992
	Chr02	geneMaker00007131	1.87667	0.413333	2.17291	2.00749e-06	5.02457e-05
	Chr02	geneMaker00007136	0.02	0.0766667	-1.96335	0.0216632	0.0873983
	Chr02	geneMaker00007142	0.126667	0	4.12189	0.00498192	0.0289453
	Chr02	geneMaker00007150	5.61667	13.0067	-1.2119	0.00179352	0.0131591
	Chr02	geneMaker00007156	14.3167	33.8133	-1.23986	0.00116147	0.00940785
	Chr02	geneMaker00007157	12.4867	29.4233	-1.23619	0.00120844	0.00968413
	Chr02	geneMaker00007159	0.276667	0.69	-1.28263	0.0305869	0.112849
	Chr02	geneMaker00007160	0	1.72333	-3.55787	0.0220237	0.0884421
	Chr02	geneMaker00007164	222.04	51.13	2.11595	6.64889e-08	2.65236e-06
	Chr02	geneMaker00007167	6.09333	19.8267	-1.69973	1.99883e-05	0.000336321
	Chr02	geneMaker00007171	33.7067	85.0833	-1.33609	0.000444277	0.00436096
	Chr02	geneMaker00007172	0.59	0.0866667	2.68485	1.43541e-05	0.000255308
	Chr02	geneMaker00007173	156.78	63.2533	1.3091	0.000563027	0.00528818
	Chr02	geneMaker00007177	0.566667	0	5.18847	6.70757e-05	0.000924581
	Chr02	geneMaker00007178	4.84667	0.24	3.9203	4.01423e-05	0.000604509
	Chr02	geneMaker00007182	937.403	146.763	2.67482	1.54532e-11	1.98053e-09
	Chr02	geneMaker00007184	31.19	10.92	1.51332	8.58832e-05	0.00113616
	Chr02	geneMaker00007187	21.33	0.99	4.2157	4.40284e-08	1.8854e-06
	Chr02	geneMaker00007188	12.9433	3.62667	1.83461	2.64061e-06	6.32871e-05
	Chr02	geneMaker00007192	0.206667	0.683333	-1.703	0.00470014	0.0277297
	Chr02	geneMaker00007194	73	146.33	-1.00636	0.00799458	0.0414146
	Chr02	geneMaker00007196	4.80667	11.8767	-1.30374	0.000752863	0.00665545
	Chr02	geneMaker00007198	11.3433	49.9067	-2.13666	1.35626e-07	4.85328e-06
	Chr02	geneMaker00007205	18.93	9.01333	1.0674	0.00625885	0.034378
	Chr02	geneMaker00007229	1.31667	0	4.33175	0.00255601	0.0174159
	Chr02	geneMaker00007235	0.18	1.60667	-3.04605	6.42998e-05	0.000891758
	Chr02	geneMaker00007238	20.4967	8.86	1.20871	0.00174231	0.0128932
	Chr02	geneMaker00007240	4.04	1.58	1.32426	0.0197942	0.0821524
	Chr02	geneMaker00007244	0.87	0.356667	1.26987	0.00864143	0.0438826
	Chr02	geneMaker00007245	0.523333	0	3.57696	0.0204695	0.0840102
	Chr02	geneMaker00007250	21.31	5.34333	1.99458	3.42427e-07	1.10107e-05
	Chr02	geneMaker00007251	295.157	122.137	1.27263	0.000782546	0.00686788
	Chr02	geneMaker00007255	0.77	7.36333	-3.25813	1.15541e-10	1.11655e-08
	Chr02	geneMaker00007263	1.42	3.17333	-1.14013	0.0471433	0.151994
	Chr02	geneMaker00007269	13.9133	4.09	1.76503	6.4126e-06	0.000132285
	Chr02	geneMaker00007270	0	0.0666667	-3.84147	0.0111553	0.0530634
	Chr02	geneMaker00007283	21.2467	7.26	1.54732	8.12325e-05	0.00108846
	Chr02	geneMaker00007290	81.96	190.493	-1.21766	0.00131613	0.0104041
	Chr02	geneMaker00007292	36.4733	105.723	-1.53647	6.14156e-05	0.000859411
	Chr02	geneMaker00007296	115.723	45.2433	1.35411	0.000370627	0.00375426
	Chr02	geneMaker00007300	0.73	2.43	-1.72895	0.000420781	0.00415795
	Chr02	geneMaker00007308	2.8	0	4.33303	0.00254808	0.0174159
	Chr02	geneMaker00007313	2.67667	0.58	2.16997	5.555e-05	0.000791675
	Chr02	geneMaker00007315	10.7067	29.1567	-1.44475	0.000167383	0.00196541
	Chr02	geneMaker00007316	15.4667	3.68333	2.06217	3.89477e-07	1.2198e-05
	Chr02	geneMaker00007327	9.63	27.1367	-1.49369	0.000154111	0.00182499
	Chr02	geneMaker00007332	7.94	0	3.98101	0.00747952	0.039223
	Chr02	geneMaker00007342	4.42333	0.326667	3.72687	3.4929e-14	1.052e-11
	Chr02	geneMaker00007351	92.73	191.843	-1.0564	0.00628997	0.0344965
	Chr02	geneMaker00007356	3.96	1.27667	1.62068	0.000291747	0.00309218
	Chr02	geneMaker00007359	11.4433	23.4433	-1.03557	0.00702423	0.0375658
	Chr02	geneMaker00007367	2.14	7.20667	-1.74319	3.54272e-05	0.000544391
	Chr02	geneMaker00007371	18.1133	8.92	1.01977	0.0094581	0.0470069
	Chr02	geneMaker00007381	4.15667	1.81667	1.18729	0.00415977	0.0253957
	Chr02	geneMaker00007382	2.38667	5.65	-1.23795	0.00474864	0.0279066
	Chr02	geneMaker00007383	14.37	5.8	1.30456	0.00105332	0.00867179
	Chr02	geneMaker00007384	9.86	39.7767	-2.01244	3.88438e-07	1.2198e-05
	Chr02	geneMaker00007390	5.88333	1.83333	1.67733	3.75715e-05	0.000571991
	Chr02	geneMaker00007394	0.1	0.386667	-1.84293	0.0333884	0.12022
	Chr02	geneMaker00007396	27.95	12.82	1.12214	0.00385644	0.0238174
	Chr02	geneMaker00007397	107.007	50.01	1.09688	0.00375301	0.0233703
	Chr02	geneMaker00007410	0.986667	0.22	2.11738	5.37198e-05	0.000772907
	Chr02	geneMaker00007414	0.346667	0.0866667	1.89917	0.0280526	0.105785
	Chr02	geneMaker00007415	1.34667	3.58333	-1.40546	0.00118472	0.00954913
	Chr02	geneMaker00007423	1.93333	5.93333	-1.59585	0.000446317	0.00437385
	Chr02	geneMaker00007424	0.05	0	3.57304	0.0205917	0.0841501
	Chr02	geneMaker00007426	12.6333	69.3733	-2.45789	6.44675e-10	4.71657e-08
	Chr02	geneMaker00007436	7.56	3.55667	1.08737	0.00518868	0.0297819
	Chr02	geneMaker00007437	8.44	21.7	-1.36161	0.000401039	0.0040084
	Chr02	geneMaker00007439	3.32	1.23667	1.41611	0.00162276	0.0122034
	Chr02	geneMaker00007441	11.7733	5.00333	1.23394	0.00158119	0.0119705
	Chr02	geneMaker00007444	152.78	463.293	-1.60188	2.84655e-05	0.000455222
	Chr02	geneMaker00007452	31.19	101.95	-1.70872	8.4133e-06	0.000165932
	Chr02	geneMaker00007453	22.6767	7.56	1.52963	0.00310822	0.0201466
	Chr02	geneMaker00007454	2.43333	1.01667	1.25342	0.00709875	0.0378859
	Chr02	geneMaker00007455	4.46333	13.3467	-1.58036	5.73177e-05	0.000812094
	Chr02	geneMaker00007457	22.2233	8.92	1.31616	0.000554127	0.00521815
	Chr02	geneMaker00007467	15.0567	7.30667	1.04224	0.00646756	0.0352565
	Chr02	geneMaker00007469	7.36333	2.81667	1.38406	0.000545913	0.00514885
	Chr02	geneMaker00007470	3.95667	8.38667	-1.08044	0.00753904	0.0394321
	Chr02	geneMaker00007472	1.69	4.51667	-1.42057	0.0005113	0.00487326
	Chr02	geneMaker00007477	8.76667	0.686667	3.61359	8.74195e-11	8.63256e-09
	Chr02	geneMaker00007481	1.42667	5.86667	-2.03402	1.64592e-06	4.21296e-05
	Chr02	geneMaker00007485	6.54667	2.63333	1.30921	0.00138383	0.0108209
	Chr02	geneMaker00007487	15.75	7.86333	1.00177	0.00867129	0.0439502
	Chr02	geneMaker00007490	9.32	3.5	1.41009	0.00041594	0.00413154
	Chr02	geneMaker00007493	1.16667	4.58	-1.95777	5.02104e-05	0.000731736
	Chr02	geneMaker00007499	0.656667	1.71667	-1.38007	0.00233703	0.0163375
	Chr02	geneMaker00007500	1.88667	4.56	-1.26889	0.00456448	0.0271242
	Chr02	geneMaker00007502	6.57667	13.4867	-1.03623	0.00777591	0.0405069
	Chr02	geneMaker00007503	0.953333	0.403333	1.22023	0.0199607	0.0826746
	Chr02	geneMaker00007510	13.18	5.56	1.24403	0.00134471	0.0105653
	Chr02	geneMaker00007524	32.0467	11.5967	1.46625	0.000148521	0.00177391
	Chr02	geneMaker00007529	2.44	1.17333	1.05267	0.00865339	0.0438826
	Chr02	geneMaker00007534	0.726667	2	-1.41224	0.0160579	0.0700585
	Chr02	geneMaker00007539	0.41	1.26667	-1.60887	0.00164544	0.012338
	Chr02	geneMaker00007543	22.0433	45.7	-1.05322	0.00550054	0.0311731
	Chr02	geneMaker00007550	0.7	0.0666667	3.12808	0.000257556	0.00278701
	Chr02	geneMaker00007554	44.2733	18.1933	1.27815	0.000982492	0.00820547
	Chr02	geneMaker00007557	174.08	75.9433	1.19654	0.00159329	0.0120344
	Chr02	geneMaker00007560	0.353333	0.91	-1.35397	0.016595	0.0718296
	Chr02	geneMaker00007566	0	0.153333	-3.548	0.0223513	0.0890846
	Chr02	geneMaker00007567	2.92667	0.47	2.59115	9.03121e-06	0.000176055
	Chr02	geneMaker00007568	1.11333	0.323333	1.74754	0.00890615	0.044906
	Chr02	geneMaker00007594	17.0433	47.8333	-1.48485	0.000158225	0.00187004
	Chr02	geneMaker00007596	41.58	20.72	1.00438	0.00784847	0.0408143
	Chr02	geneMaker00007598	23.8467	62.6833	-1.39433	0.000263756	0.00283037
	Chr02	geneMaker00007602	8.19333	42.1567	-2.3634	4.33353e-09	2.55218e-07
	Chr02	geneMaker00007606	8.19667	26.9467	-1.70181	0.000149494	0.00177861
	Chr02	geneMaker00007612	30.2267	3.68	3.03419	5.31769e-13	1.1719e-10
	Chr02	geneMaker00007622	2.75	0.936667	1.54895	0.0011119	0.00906732
	Chr02	geneMaker00007624	10.62	4.82	1.13824	0.00387512	0.0239001
	Chr02	geneMaker00007626	153.45	24.6733	2.62244	1.3127e-09	8.85142e-08
	Chr02	geneMaker00007633	16.8067	2.74	2.61633	1.41499e-10	1.33876e-08
	Chr02	geneMaker00007642	30.0867	70.3233	-1.22316	0.00199933	0.0143145
	Chr02	geneMaker00007645	39.7633	18.8267	1.07698	0.00473102	0.0278388
	Chr02	geneMaker00007647	175.153	358.86	-1.03576	0.00601055	0.0333794
	Chr02	geneMaker00007648	0.44	0.106667	1.93699	0.013435	0.0608941
	Chr02	geneMaker00007652	4.84333	20.92	-2.11052	1.14688e-07	4.27787e-06
	Chr02	geneMaker00007654	99.75	210.33	-1.0774	0.00433277	0.0261166
	Chr02	geneMaker00007655	4.45333	1.65333	1.41034	0.00197443	0.0141869
	Chr02	geneMaker00007658	30.7	14.6033	1.07099	0.00502523	0.0291144
	Chr02	geneMaker00007660	24.5367	4.23667	2.53126	3.36762e-10	2.6809e-08
	Chr02	geneMaker00007665	10.3467	46.94	-2.18348	4.72136e-08	1.98881e-06
	Chr02	geneMaker00007667	10.35	25.1067	-1.29267	0.00204849	0.0145913
	Chr02	geneMaker00007675	0.0833333	0	3.57682	0.0204737	0.0840102
	Chr02	geneMaker00007679	2.34667	8.24	-1.80896	8.22431e-06	0.000163199
	Chr02	geneMaker00007681	42.0833	7.30333	2.5257	2.79086e-10	2.31347e-08
	Chr02	geneMaker00007689	0.0566667	0.33	-2.41327	0.00297286	0.0194295
	Chr02	geneMaker00007693	11.52	1.24	3.20774	4.01612e-14	1.17057e-11
	Chr02	geneMaker00007698	24.45	238.167	-3.29245	2.19936e-15	9.69381e-13
	Chr02	geneMaker00007706	0.0366667	1.20333	-4.53321	3.80561e-07	1.20533e-05
	Chr02	geneMaker00007711	0.183333	1.78333	-3.14456	3.12761e-05	0.00049147
	Chr02	geneMaker00007713	22.8767	8.50333	1.42676	0.00021516	0.00240306
	Chr02	geneMaker00007714	11.7067	23.75	-1.0179	0.00935117	0.0466609
	Chr02	geneMaker00007717	123.83	348.117	-1.49154	9.66945e-05	0.00124545
	Chr02	geneMaker00007719	1.08333	2.32	-1.09641	0.00898616	0.0452334
	Chr02	geneMaker00007721	2.94	15.3767	-2.38487	3.11902e-09	1.90418e-07
	Chr02	geneMaker00007722	117.317	48.8567	1.26212	0.00092703	0.00784583
	Chr02	geneMaker00007723	967.877	310.083	1.63743	2.01711e-05	0.000338766
	Chr02	geneMaker00007724	2.98333	0.12	4.40369	6.35915e-09	3.55777e-07
	Chr02	geneMaker00007729	4.61667	11.49	-1.32172	0.00455791	0.0270941
	Chr02	geneMaker00007737	1.44333	0	3.57696	0.0204695	0.0840102
	Chr02	geneMaker00007745	3.11333	0.49	2.65121	1.55161e-08	7.70306e-07
	Chr02	geneMaker00007753	368.583	155.223	1.24545	0.00104823	0.00864566
	Chr02	geneMaker00007759	2.04333	8.65	-2.0756	4.64838e-07	1.40941e-05
	Chr02	geneMaker00007763	52.9733	19.0833	1.47228	0.00011749	0.00146424
	Chr02	geneMaker00007768	5.71667	2.70333	1.07714	0.00738363	0.0389033
	Chr02	geneMaker00007775	6.19667	2.69333	1.19894	0.00260529	0.0175935
	Chr02	geneMaker00007777	1.1	0.233333	2.20644	7.0213e-06	0.000142404
	Chr02	geneMaker00007779	0.03	0.453333	-3.69365	3.15725e-08	1.40852e-06
	Chr02	geneMaker00007780	2.58	10.9533	-2.08364	5.95488e-07	1.75547e-05
	Chr02	geneMaker00007790	13.6933	29.0467	-1.08535	0.00429137	0.0259275
	Chr02	geneMaker00007791	4.80667	14.0167	-1.54253	6.92113e-05	0.000948951
	Chr02	geneMaker00007792	115.29	232.197	-1.01065	0.00733822	0.0387519
	Chr02	geneMaker00007796	7.71333	15.43	-1.0005	0.00882581	0.0445631
	Chr02	geneMaker00007797	83.4367	281.997	-1.75761	4.86055e-06	0.000105444
	Chr02	geneMaker00007806	28.97	82.1567	-1.50433	8.74535e-05	0.00115272
	Chr02	geneMaker00007808	20.67	9.77333	1.08027	0.00477857	0.0280369
	Chr02	geneMaker00007809	8.89667	21.1333	-1.24817	0.00107938	0.00884606
	Chr02	geneMaker00007815	68.41	353.127	-2.36823	1.5523e-09	1.01636e-07
	Chr02	geneMaker00007816	0.916667	0.133333	2.69418	2.93313e-05	0.00046545
	Chr02	geneMaker00007853	0.236667	0.03	2.72059	0.00238356	0.0165922
	Chr02	geneMaker00007856	11.3367	3.32667	1.76683	1.06305e-05	0.000199901
	Chr02	geneMaker00007864	130.527	63.6	1.03379	0.0067976	0.0366357
	Chr02	geneMaker00007865	19.07	57.5733	-1.59418	3.21277e-05	0.000502231
	Chr02	geneMaker00007866	47.6433	22.5933	1.07574	0.00448836	0.0267687
	Chr02	geneMaker00007873	0.506667	0.116667	1.99976	0.00312641	0.0202427
	Chr02	geneMaker00007883	3.49667	0.583333	2.5349	1.50096e-05	0.000264882
	Chr02	geneMaker00007891	0.74	0.25	1.54148	0.00170664	0.0126879
	Chr02	geneMaker00007893	2.36333	0.616667	1.8868	0.00293334	0.0192652
	Chr02	geneMaker00007896	10.52	23.7567	-1.17516	0.0020756	0.0147496
	Chr02	geneMaker00007898	26.5733	12.1367	1.12762	0.00392674	0.0241772
	Chr02	geneMaker00007905	12.7733	35.7433	-1.48516	0.00011997	0.00148797
	Chr02	geneMaker00007909	5.5	83.8267	-3.71991	2.26022e-07	7.73568e-06
	Chr02	geneMaker00007910	2.67	6.89333	-1.36794	0.000587897	0.00547623
	Chr02	geneMaker00007911	7.95667	19.3933	-1.28502	0.000804157	0.00700672
	Chr02	geneMaker00007917	152.083	305.673	-1.0087	0.00748941	0.0392407
	Chr02	geneMaker00007922	36.66	10.9967	1.73646	7.41344e-06	0.000149518
	Chr02	geneMaker00007926	47.3533	20.6767	1.19457	0.00174456	0.0128993
	Chr02	geneMaker00007938	0.46	4.18667	-3.19062	3.92341e-14	1.16229e-11
	Chr02	geneMaker00007940	0.636667	1.5	-1.22207	0.0096458	0.0477429
	Chr02	geneMaker00007942	2.00667	6.53	-1.70146	5.88719e-05	0.000829209
	Chr02	geneMaker00007944	3.96333	8.41	-1.08481	0.00913597	0.0458473
	Chr02	geneMaker00007947	0.406667	0.05	2.89694	1.42112e-05	0.000253264
	Chr02	geneMaker00007951	0.463333	1.15667	-1.31752	0.00732078	0.0386937
	Chr02	geneMaker00007959	11.7	4.59	1.34795	0.000615215	0.00568092
	Chr02	geneMaker00007968	1470.65	30.71	5.58088	1.03224e-34	9.32684e-31
	Chr02	geneMaker00007970	364.31	78.9867	2.20491	1.56055e-08	7.72622e-07
	Chr02	geneMaker00007973	4.96667	1.64	1.59469	0.000106329	0.00134369
	Chr02	geneMaker00007988	1.31	3.09	-1.2333	0.00589028	0.032924
	Chr02	geneMaker00007989	61.4367	22.2567	1.46377	0.000134166	0.00163267
	Chr02	geneMaker00007990	0.776667	3.48	-2.08934	0.00345915	0.0218491
	Chr02	geneMaker00007991	8.36	16.8	-1.00748	0.0124724	0.057541
	Chr02	geneMaker00007995	24.1833	50.8367	-1.07188	0.00470171	0.0277299
	Chr02	geneMaker00008002	62.04	26.1633	1.24391	0.00115997	0.0094041
	Chr02	geneMaker00008003	1.10667	3.31333	-1.58266	6.61136e-05	0.000912014
	Chr02	geneMaker00008005	2.93333	7.46667	-1.34585	0.0138074	0.0621917
	Chr02	geneMaker00008013	1.02667	0.376667	1.43107	0.00865305	0.0438826
	Chr02	geneMaker00008014	189.65	54.04	1.81061	2.53325e-06	6.09782e-05
	Chr02	geneMaker00008016	7.58667	15.9367	-1.06388	0.0145233	0.0648348
	Chr02	geneMaker00008023	0.48	1.25667	-1.37916	0.0052199	0.0299077
	Chr02	geneMaker00008035	0	32.8567	-3.18152	0.0462215	0.150472
	Chr02	geneMaker00008043	0.376667	0	4.12189	0.00498192	0.0289453
	Chr02	geneMaker00008046	1.06333	0.246667	1.90808	0.0273191	0.103541
	Chr02	geneMaker00008047	42.39	239.4	-2.49208	1.36479e-09	9.1345e-08
	Chr02	geneMaker00008048	3.53	1.67667	1.07394	0.00650902	0.0354504
	Chr02	geneMaker00008057	14.2533	4.43333	1.67437	9.46032e-05	0.00122782
	Chr02	geneMaker00008064	7.92	3.41667	1.20167	0.00570515	0.0320478
	Chr02	geneMaker00008072	16.6767	37.83	-1.18201	0.0020133	0.0143861
	Chr02	geneMaker00008075	18.38	47.6967	-1.37241	0.000672696	0.00610938
	Chr02	geneMaker00008078	4.11667	9.60333	-1.22269	0.00143538	0.0111087
	Chr02	geneMaker00008080	22.5733	9.77333	1.20672	0.00256647	0.0174159
	Chr02	geneMaker00008082	0.126667	0.316667	-1.32154	0.0336927	0.121085
	Chr02	geneMaker00008084	2.61667	0.926667	1.47309	0.00167985	0.0125492
	Chr02	geneMaker00008086	85.3367	295.85	-1.79428	3.09144e-06	7.25525e-05
	Chr02	geneMaker00008087	8.59667	29.6133	-1.78266	5.92791e-06	0.000123699
	Chr02	geneMaker00008090	3.78	8.93333	-1.24038	0.00173819	0.0128703
	Chr02	geneMaker00008095	3.17333	6.54667	-1.04476	0.00671236	0.0363062
	Chr02	geneMaker00008096	62.4867	125.387	-1.00598	0.00779372	0.040588
	Chr02	geneMaker00008099	11.2333	5.17	1.116	0.00491045	0.0286063
	Chr02	geneMaker00008108	5.23667	16.4633	-1.65258	2.72303e-05	0.000437792
	Chr02	geneMaker00008110	1.38	2.93	-1.08254	0.0157849	0.0691345
	Chr02	geneMaker00008112	15.8967	5.71	1.47453	0.000162206	0.00191333
	Chr02	geneMaker00008116	13.6867	2.75333	2.30982	1.04106e-08	5.39054e-07
	Chr02	geneMaker00008117	111.807	37.37	1.57962	3.84218e-05	0.000581995
	Chr02	geneMaker00008127	37.7733	81.5233	-1.11181	0.00347722	0.0219326
	Chr02	geneMaker00008136	6.90667	1.19667	2.4773	6.35718e-06	0.000131442
	Chr02	geneMaker00008147	1.20333	3.39667	-1.49197	0.000264036	0.00283169
	Chr02	geneMaker00008159	2.32667	8.88	-1.93097	6.28077e-06	0.00013016
	Chr02	geneMaker00008162	82.4	38.84	1.08314	0.00449243	0.0267791
	Chr02	geneMaker00008164	6.46	2.85667	1.175	0.00310737	0.0201466
	Chr02	geneMaker00008167	3.75667	1.18667	1.64586	0.00190348	0.0138033
	Chr02	geneMaker00008169	11.7067	4.41333	1.36223	0.00874557	0.0442569
	Chr02	geneMaker00008175	27.18	55.2433	-1.02395	0.00696631	0.0373556
	Chr02	geneMaker00008181	8.18333	2.98333	1.45085	0.00066383	0.00605564
	Chr02	geneMaker00008183	6.42333	3.16667	1.02006	0.00847792	0.0433026
	Chr02	geneMaker00008184	1.10667	3.31333	-1.58266	6.61136e-05	0.000912014
	Chr02	geneMaker00008192	27.4333	154.093	-2.48938	3.62743e-10	2.83772e-08
	Chr02	geneMaker00008195	8.62667	3.15667	1.44756	0.000366157	0.00371732
	Chr02	geneMaker00008205	0.966667	0.336667	1.50833	0.00281391	0.018707
	Chr02	geneMaker00008211	19.3367	43.7533	-1.17896	0.00195179	0.0140521
	Chr02	geneMaker00008215	0.16	0.563333	-1.77461	0.00405309	0.024862
	Chr02	geneMaker00008219	96.31	36.74	1.38939	0.000263572	0.00283007
	Chr02	geneMaker00008223	18.0267	58.73	-1.7039	1.21901e-05	0.000223641
	Chr02	geneMaker00008224	298.03	978.753	-1.71561	7.54781e-06	0.000151823
	Chr02	geneMaker00008230	0.563333	1.83667	-1.67546	0.00921782	0.0461939
	Chr02	geneMaker00008236	5.19	2.37	1.12226	0.00639091	0.0349441
	Chr02	geneMaker00008239	6.98	32.4467	-2.21659	4.60239e-08	1.94777e-06
	Chr02	geneMaker00008251	47.56	12.41	1.92945	1.74098e-05	0.000298777
	Chr02	geneMaker00008252	0.2	1.31667	-2.68702	1.17542e-06	3.12829e-05
	Chr02	geneMaker00008253	4.12	1.68333	1.29014	0.00244287	0.0169268
	Chr02	geneMaker00008259	2.46667	1.04333	1.22122	0.0107551	0.0517314
	Chr02	geneMaker00008264	0.17	1.24333	-2.76042	0.000120629	0.00149205
	Chr02	geneMaker00008275	13.48	5.54	1.30316	0.0248393	0.0963036
	Chr02	geneMaker00008284	0.85	2.41333	-1.47917	0.00498305	0.0289453
	Chr02	geneMaker00008297	2.36667	0.873333	1.43158	0.000800308	0.00698328
	Chr02	geneMaker00008304	16.43	7.54333	1.12071	0.00412575	0.0252306
	Chr02	geneMaker00008306	308.263	1000.71	-1.70254	9.37202e-06	0.000181065
	Chr02	geneMaker00008307	20.67	57.5267	-1.47822	0.000119392	0.00148183
	Chr02	geneMaker00008318	4.08667	11.4233	-1.48266	0.000198169	0.00225795
	Chr02	geneMaker00008326	28.0967	12.0967	1.21525	0.00154083	0.0117289
	Chr02	geneMaker00008329	5.54667	29.8533	-2.42787	1.41745e-09	9.45193e-08
	Chr02	geneMaker00008330	16.98	6.14	1.46523	0.000201203	0.00228675
	Chr02	geneMaker00008331	77.3533	176.107	-1.18746	0.00169107	0.0126122
	Chr02	geneMaker00008333	0.81	0.26	1.62179	0.00173849	0.0128703
	Chr02	geneMaker00008339	10.75	4.32333	1.30047	0.00316209	0.0203908
	Chr02	geneMaker00008343	0.07	0.88	-3.50231	2.24927e-07	7.71283e-06
	Chr02	geneMaker00008344	1.36667	0.626667	1.11436	0.00699556	0.037479
	Chr02	geneMaker00008349	25.7133	57.46	-1.16098	0.00237171	0.0165259
	Chr02	geneMaker00008350	12.45	5.31667	1.22608	0.00176071	0.0129839
	Chr02	geneMaker00008353	25.06	10.8	1.21345	0.00161821	0.0121895
	Chr02	geneMaker00008354	19.2567	40.9033	-1.08862	0.00478283	0.0280527
	Chr02	geneMaker00008361	25.4667	148.07	-2.53998	1.43494e-10	1.35057e-08
	Chr02	geneMaker00008362	4.95	1.22667	2.00123	3.73872e-06	8.5522e-05
	Chr02	geneMaker00008376	2.12	0.566667	1.88185	4.88466e-05	0.000715321
	Chr02	geneMaker00008379	6.75333	3.23667	1.05931	0.00816735	0.042085
	Chr02	geneMaker00008389	6.77333	20.5967	-1.60217	6.09343e-05	0.000855478
	Chr02	geneMaker00008391	0.37	0	5.29212	3.83909e-05	0.000581995
	Chr02	geneMaker00008394	1.40333	0.18	2.87933	1.09411e-06	2.951e-05
	Chr02	geneMaker00008397	2.25667	8.12667	-1.84079	2.48535e-05	0.000404619
	Chr02	geneMaker00008398	28.2667	10.4933	1.42903	0.000204548	0.00231894
	Chr02	geneMaker00008399	0.966667	3.20667	-1.7168	0.000180755	0.00209789
	Chr02	geneMaker00008403	10.94	48.0633	-2.135	5.20606e-08	2.14089e-06
	Chr02	geneMaker00008408	0.103333	0.313333	-1.58697	0.00366169	0.0228805
	Chr09	geneMaker00008428	8.17333	2.91333	1.48356	0.000463125	0.00450438
	Chr09	geneMaker00008431	1.33333	4.05	-1.60257	0.00012943	0.00158679
	Chr09	geneMaker00008437	12.6967	3.95	1.68295	1.83587e-05	0.000312982
	Chr09	geneMaker00008443	2.67333	13.09	-2.28657	3.32321e-08	1.46473e-06
	Chr09	geneMaker00008444	2.01333	6.79	-1.74958	4.93292e-05	0.00072098
	Chr09	geneMaker00008447	0	0.3	-4.79181	0.00046769	0.00454145
	Chr09	geneMaker00008450	28.9867	107.39	-1.89046	1.26436e-06	3.34527e-05
	Chr09	geneMaker00008451	1.00333	0.443333	1.15284	0.0203784	0.0839622
	Chr09	geneMaker00008454	3.66667	1.61	1.17932	0.00888609	0.0448424
	Chr09	geneMaker00008458	2.66667	1.21667	1.13155	0.00705195	0.0376806
	Chr09	geneMaker00008462	0.123333	0.41	-1.70221	0.0047194	0.0278028
	Chr09	geneMaker00008463	30.3533	68.3967	-1.17239	0.0020188	0.014414
	Chr09	geneMaker00008467	85.6433	22.8567	1.90337	1.13493e-06	3.03393e-05
	Chr09	geneMaker00008469	5.87	0.313333	3.76727	0.000104727	0.00132851
	Chr09	geneMaker00008477	4.69	2.06667	1.17518	0.00488661	0.0284924
	Chr09	geneMaker00008483	14.53	5.46333	1.40874	0.000827329	0.00717058
	Chr09	geneMaker00008484	2.75667	1.29667	1.07942	0.0101522	0.0495436
	Chr09	geneMaker00008488	20.5833	42.7167	-1.05437	0.00571364	0.0320855
	Chr09	geneMaker00008490	0.146667	0	4.33022	0.00256551	0.0174159
	Chr09	geneMaker00008491	5.48	16.2	-1.56269	7.99229e-05	0.00107462
	Chr09	geneMaker00008495	9.77333	2.94333	1.72497	2.27023e-05	0.000373978
	Chr09	geneMaker00008498	9.90333	20.4333	-1.0421	0.00735632	0.0388248
	Chr09	geneMaker00008499	1.68333	4.79	-1.51598	0.000906837	0.00770449
	Chr09	geneMaker00008505	110.29	29.28	1.91192	8.2646e-07	2.32632e-05
	Chr09	geneMaker00008508	78.06	190.487	-1.28781	0.000705212	0.0063376
	Chr09	geneMaker00008513	0.35	0.02	3.76826	0.000104229	0.00132549
	Chr09	geneMaker00008514	69.7	148.187	-1.08824	0.00395691	0.0243298
	Chr09	geneMaker00008516	7.92667	0.263333	4.87246	8.07013e-18	5.20841e-15
	Chr09	geneMaker00008518	1.92667	0.373333	2.21657	0.0078553	0.0408381
	Chr09	geneMaker00008519	14.2333	31.24	-1.13456	0.00290976	0.0191417
	Chr09	geneMaker00008520	0	0.06	-3.17898	0.0463599	0.150705
	Chr09	geneMaker00008521	0.0833333	4.44333	-5.54323	3.29818e-15	1.38608e-12
	Chr09	geneMaker00008524	39.53	134.757	-1.76962	4.18364e-06	9.37997e-05
	Chr09	geneMaker00008527	0	0.56	-4.30716	0.00290349	0.0191144
	Chr09	geneMaker00008529	2.08333	0	7.01444	2.83887e-11	3.2295e-09
	Chr09	geneMaker00008531	53.46	21.35	1.32382	0.000522486	0.00496678
	Chr09	geneMaker00008534	162.453	35.22	2.20479	1.71125e-08	8.33531e-07
	Chr09	geneMaker00008541	1.16667	2.39	-1.03228	0.0178172	0.0759731
	Chr09	geneMaker00008553	8.49667	26.3433	-1.62911	4.04317e-05	0.000607855
	Chr09	geneMaker00008558	3.35667	7	-1.05942	0.00911809	0.0457703
	Chr09	geneMaker00008559	22.18	7.84	1.49952	9.82422e-05	0.00126179
	Chr09	geneMaker00008567	133.087	40.3033	1.72277	7.35876e-06	0.000148914
	Chr09	geneMaker00008570	9.5	3.08667	1.61653	7.96458e-05	0.00107339
	Chr09	geneMaker00008572	242.06	49.9067	2.27705	6.30662e-09	3.55037e-07
	Chr09	geneMaker00008573	0.853333	4.92	-2.52635	4.00021e-07	1.24206e-05
	Chr09	geneMaker00008579	98.2567	477.893	-2.29205	8.26037e-09	4.42947e-07
	Chr09	geneMaker00008581	25.59	11.22	1.18916	0.00184169	0.0134214
	Chr09	geneMaker00008584	0.136667	0.446667	-1.59958	0.0337696	0.121265
	Chr09	geneMaker00008589	114.353	54.6	1.0649	0.00517848	0.0297484
	Chr09	geneMaker00008591	14.3633	31.8233	-1.14934	0.00289403	0.019066
	Chr09	geneMaker00008597	1.40333	0.676667	1.04149	0.0327264	0.118447
	Chr09	geneMaker00008602	52.7367	11.19	2.23044	2.19645e-07	7.57482e-06
	Chr09	geneMaker00008604	0.376667	0.03	3.3934	4.59517e-05	0.000677319
	Chr09	geneMaker00008609	4.18667	10.3267	-1.30259	0.00121056	0.00969679
	Chr09	geneMaker00008611	0.796667	0	4.32675	0.00258715	0.0174906
	Chr09	geneMaker00008612	112.903	50.8667	1.14954	0.00240018	0.0166886
	Chr09	geneMaker00008617	0.133333	0	3.86179	0.0103112	0.0501173
	Chr09	geneMaker00008624	0.5	1.48	-1.55314	0.00453506	0.026976
	Chr09	geneMaker00008628	44.87	15.6233	1.52094	7.69639e-05	0.00104415
	Chr09	geneMaker00008629	222.047	102.14	1.11934	0.00306179	0.0199386
	Chr09	geneMaker00008630	2.52333	8.27	-1.68195	0.00108708	0.00889703
	Chr09	geneMaker00008632	2.43667	14.1333	-2.52751	5.11491e-05	0.000742423
	Chr09	geneMaker00008636	1.43333	3.89	-1.43569	0.000425308	0.00419632
	Chr09	geneMaker00008643	0.95	3.83333	-2.00659	3.32274e-06	7.7378e-05
	Chr09	geneMaker00008660	106.95	263.423	-1.30107	0.000611667	0.00565104
	Chr09	geneMaker00008666	17.9933	0	4.33112	0.00255986	0.0174159
	Chr09	geneMaker00008668	46.0367	158.103	-1.79931	6.28642e-05	0.000875207
	Chr09	geneMaker00008670	15.7667	7.39667	1.09097	0.00466602	0.0275825
	Chr09	geneMaker00008674	18.25	59.2033	-1.70076	2.19196e-05	0.00036307
	Chr09	geneMaker00008675	5.05667	1.07	2.23521	8.11743e-08	3.18665e-06
	Chr09	geneMaker00008683	0.57	1.95667	-1.77962	4.61951e-05	0.000680351
	Chr09	geneMaker00008686	0.566667	1.21333	-1.08139	0.0342244	0.122515
	Chr09	geneMaker00008688	32.7067	14.45	1.17632	0.00247681	0.0170632
	Chr09	geneMaker00008697	0.646667	2.63	-2.01499	5.07248e-05	0.000737448
	Chr09	geneMaker00008702	134.58	66.4567	1.01739	0.00700038	0.0374937
	Chr09	geneMaker00008703	100.647	208.81	-1.05324	0.00525568	0.0300936
	Chr09	geneMaker00008711	86.8333	41.3767	1.06894	0.00464812	0.0274947
	Chr09	geneMaker00008720	2.29333	0.576667	1.92568	0.0139974	0.0629221
	Chr09	geneMaker00008733	0.31	0	3.57457	0.0205439	0.0841035
	Chr09	geneMaker00008741	13.1667	5.71	1.20296	0.00258697	0.0174906
	Chr09	geneMaker00008742	11.73	27.51	-1.22857	0.00247642	0.0170632
	Chr09	geneMaker00008746	0.343333	1	-1.52396	0.0073674	0.0388606
	Chr09	geneMaker00008753	59.1933	205.243	-1.79412	3.07799e-06	7.24249e-05
	Chr09	geneMaker00008762	24.4333	4.82667	2.33698	7.8511e-09	4.22254e-07
	Chr09	geneMaker00008764	0.813333	0.0666667	3.19987	0.00206509	0.0146922
	Chr09	geneMaker00008765	3.69667	1.03667	1.81576	0.000152531	0.00180865
	Chr09	geneMaker00008773	7.14	26.87	-1.91153	9.79444e-07	2.68111e-05
	Chr09	geneMaker00008778	0.783333	4.5	-2.50106	8.96961e-07	2.48986e-05
	Chr09	geneMaker00008779	1.46333	37.65	-4.6727	1.09063e-23	3.2848e-20
	Chr09	geneMaker00008781	1.19667	2.95667	-1.29554	0.00899029	0.0452334
	Chr09	geneMaker00008783	3.97333	1.53333	1.35814	0.00198111	0.014218
	Chr09	geneMaker00008786	32.9267	79.3633	-1.26945	0.000811757	0.00705932
	Chr09	geneMaker00008788	9.57667	31.1767	-1.70256	1.02287e-05	0.000193939
	Chr09	geneMaker00008790	4.08	0.656667	2.62351	4.27067e-09	2.53033e-07
	Chr09	geneMaker00008791	0.556667	0.103333	2.21877	0.0117401	0.0549693
	Chr09	geneMaker00008798	3.41333	12.8433	-1.91005	1.40916e-06	3.68929e-05
	Chr09	geneMaker00008800	393.587	62.28	2.65942	2.45348e-11	2.824e-09
	Chr09	geneMaker00008802	0.46	0.07	2.55045	0.0015086	0.0115664
	Chr09	geneMaker00008816	257.917	91.3233	1.4972	8.60787e-05	0.00113791
	Chr09	geneMaker00008817	0.893333	1.93333	-1.10763	0.0117729	0.055059
	Chr09	geneMaker00008826	28.61	57.27	-1.00138	0.00789725	0.0409854
	Chr09	geneMaker00008830	3.83667	8.1	-1.07621	0.00618512	0.034087
	Chr09	geneMaker00008833	37.7	6.02	2.64404	5.21597e-11	5.51215e-09
	Chr09	geneMaker00008834	2.92333	6.78	-1.21331	0.00253438	0.0173612
	Chr09	geneMaker00008839	0	0.91	-3.54555	0.0224333	0.0892288
	Chr09	geneMaker00008840	0.33	0.0533333	2.40775	0.00954595	0.0473558
	Chr09	geneMaker00008842	538.89	1590.99	-1.56229	4.19208e-05	0.000626593
	Chr09	geneMaker00008848	4.57	27.24	-2.57375	1.61559e-10	1.46554e-08
	Chr09	geneMaker00008852	27.7133	9.66667	1.5177	9.48899e-05	0.0012301
	Chr09	geneMaker00008863	6.80667	2.16	1.65149	0.000230044	0.00254103
	Chr09	geneMaker00008868	3.1	1.15	1.41985	0.000562498	0.00528596
	Chr09	geneMaker00008870	19.85	6.69333	1.56503	8.80503e-05	0.00115912
	Chr09	geneMaker00008874	294.193	27.11	3.43695	8.19885e-17	4.48974e-14
	Chr09	geneMaker00008875	1.66	0.463333	1.80623	0.000287654	0.00305416
	Chr09	geneMaker00008900	1.63333	4.67667	-1.43863	0.0359875	0.127266
	Chr09	geneMaker00008906	10.7367	2.14333	2.31844	3.52356e-08	1.54175e-06
	Chr09	geneMaker00008911	0	0.146667	-3.17898	0.0463599	0.150705
	Chr09	geneMaker00008913	2.53333	1.14	1.14653	0.00514821	0.0296284
	Chr09	geneMaker00008914	26.4033	113.21	-2.1019	7.92482e-08	3.12684e-06
	Chr09	geneMaker00008915	0.94	0.303333	1.61479	0.000761859	0.00671588
	Chr09	geneMaker00008925	9.51667	3.29	1.5312	9.52467e-05	0.00123359
	Chr09	geneMaker00008928	9.24333	19.77	-1.0971	0.00400684	0.0246033
	Chr09	geneMaker00008934	6.54333	2.69333	1.27975	0.000915746	0.00776194
	Chr09	geneMaker00008935	0	0.03	-3.54965	0.0222962	0.0890846
	Chr09	geneMaker00008941	0	0.956667	-3.54802	0.0223506	0.0890846
	Chr09	geneMaker00008942	2.6	5.31333	-1.03227	0.00716881	0.0381922
	Chr09	geneMaker00008945	3806.23	1287.3	1.56387	4.12565e-05	0.000618197
	Chr09	geneMaker00008949	14.48	38.9733	-1.43009	0.000211817	0.00238087
	Chr09	geneMaker00008955	54.2633	134.957	-1.3153	0.000543925	0.00513593
	Chr09	geneMaker00008968	35.0433	12.9567	1.43411	0.000216038	0.00241096
	Chr09	geneMaker00008971	5.78333	30.24	-2.39484	3.89145e-08	1.68639e-06
	Chr09	geneMaker00008978	0	0.0933333	-3.85024	0.0109807	0.052523
	Chr09	geneMaker00008981	124.08	57.14	1.11797	0.00312984	0.0202576
	Chr09	geneMaker00008989	3.05	0.926667	1.70904	0.000129907	0.00159156
	Chr09	geneMaker00008995	680.18	103.437	2.71339	9.81786e-12	1.38608e-09
	Chr09	geneMaker00008999	6.17333	2.40667	1.35148	0.00151592	0.0116077
	Chr09	geneMaker00009001	0.583333	0.106667	2.41984	4.08389e-05	0.000612448
	Chr09	geneMaker00009002	43.8667	2.05667	4.40507	1.98808e-23	5.13238e-20
	Chr09	geneMaker00009013	4.93	2.41	1.03188	0.00783452	0.0407738
	Chr09	geneMaker00009029	43.27	98.0533	-1.18092	0.00193513	0.0139656
	Chr09	geneMaker00009036	0.536667	0.21	1.31478	0.0495108	0.157553
	Chr09	geneMaker00009038	2.3	0.553333	2.01725	0.0012976	0.0102756
	Chr09	geneMaker00009039	1.39667	0.19	2.79539	1.2475e-05	0.000227713
	Chr09	geneMaker00009045	0.42	0.923333	-1.12695	0.0188161	0.0792071
	Chr09	geneMaker00009047	36.5167	17.4067	1.06848	0.00509267	0.0293931
	Chr09	geneMaker00009050	41.7667	16.1367	1.37092	0.000413379	0.00410901
	Chr09	geneMaker00009054	642.647	90.5633	2.82641	1.46477e-12	2.72886e-10
	Chr09	geneMaker00009058	32.0233	64.3167	-1.00494	0.00875538	0.0442817
	Chr09	geneMaker00009061	4.47	10.3233	-1.20558	0.00242355	0.0168088
[truncated: 2,167 more rows]

## Sheet: WL_3h
	Table S3. Waterlogging-responsive differentially expressed genes in Kandelia obovata.
	chr	Gene_ID	S2_L1_FPKM	S2_L0_FPKM	logFC	PValue
	Chr03	geneMaker00000046	2.02	6.94667	-1.74737	0.000134337
	Chr03	geneMaker00000059	27.4733	100.04	-1.85126	1.7102e-06
	Chr03	geneMaker00000086	33.9167	11.57	1.56082	5.17595e-05
	Chr03	geneMaker00000192	164.653	51.99	1.67536	1.26266e-05
	Chr03	geneMaker00000229	4.44	0.743333	2.6091	6.85769e-06
	Chr03	geneMaker00000408	27.0533	9.35	1.54187	6.57187e-05
	Chr03	geneMaker00000716	19.4833	5.11	1.94672	1.11926e-06
	Chr03	geneMaker00000723	2.44	0.37	2.69301	1.21471e-05
	Chr03	geneMaker00000760	10.4233	2.85667	1.89639	1.4815e-05
	Chr03	geneMaker00001228	60.7367	164.81	-1.43418	0.000163572
	Chr03	geneMaker00001533	0.0266667	0.763333	-4.43318	9.07064e-07
	Chr04	geneMaker00001971	95.3867	288.067	-1.58787	3.21209e-05
	Chr04	geneMaker00002005	4.35333	18.6367	-2.0841	2.18123e-07
	Chr04	geneMaker00002072	44.6	132.093	-1.556	4.72464e-05
	Chr14	geneMaker00002468	0.856667	0	5.47919	1.45964e-05
	Chr07	geneMaker00003121	286.057	94.36	1.60875	2.56989e-05
	Chr07	geneMaker00003329	114.48	330.41	-1.51277	7.33488e-05
	Chr07	geneMaker00003372	0.56	4.19333	-2.88934	3.31929e-08
	Chr07	geneMaker00003500	35.16	142.537	-1.98228	4.02553e-07
	Chr07	geneMaker00003840	1.98667	0.276667	2.79112	9.19276e-05
	Chr13	geneMaker00004432	13.96	3.7	1.94261	7.13191e-06
	Chr14	geneMaker00004748	1.41333	3.97	-1.485	0.000164623
	Chr05	geneMaker00004810	57.1433	17.8533	1.68796	1.19024e-05
	Chr05	geneMaker00005056	36.46	11.6233	1.66678	1.97025e-05
	Chr05	geneMaker00005145	2.20667	8.20667	-1.86937	7.64844e-06
	Chr05	geneMaker00005486	4.56333	14.9033	-1.68684	2.85196e-05
	Chr05	geneMaker00005559	1.71667	0.13	3.58592	1.00849e-05
	Chr05	geneMaker00006035	422.31	134.017	1.66915	1.30817e-05
	Chr05	geneMaker00006135	7.22	24.57	-1.74284	1.36912e-05
	Chr05	geneMaker00006197	0.893333	0.113333	2.89622	4.30319e-05
	Chr05	geneMaker00006229	0	1.13333	-5.09604	9.74485e-05
	Chr13	geneMaker00006440	0.07	0.696667	-3.1914	2.37004e-05
	Chr13	geneMaker00006651	0.133333	0.696667	-2.32619	2.69831e-05
	Chr13	geneMaker00006750	2.81333	16.0633	-2.4954	1.69598e-09
	Chr04	geneMaker00006801	0.27	1.38	-2.36341	4.23941e-05
	Chr02	geneMaker00006861	12.1233	3.63	1.75238	1.41202e-05
	Chr02	geneMaker00006886	77.4867	27.6933	1.49978	9.30262e-05
	Chr02	geneMaker00006977	0	3.97	-6.23949	4.53136e-08
	Chr02	geneMaker00007011	23.37	78.43	-1.73133	7.54962e-06
	Chr02	geneMaker00007681	6.02	16.7367	-1.46262	0.000176998
	Chr02	geneMaker00007786	207.943	579.46	-1.46382	0.000120083
	Chr09	geneMaker00008505	36.13	139.263	-1.93094	6.28562e-07
	Chr09	geneMaker00008521	5.73667	1.5	1.95744	1.61255e-05
	Chr09	geneMaker00008573	8.41333	2.55333	1.73901	5.58396e-05
	Chr09	geneMaker00008686	0.41	1.87	-2.13975	2.94065e-05
	Chr12	geneMaker00009418	11.44	3.43333	1.74002	8.4782e-06
	Chr12	geneMaker00009641	11.4533	38.6067	-1.73846	7.78968e-06
	Chr12	geneMaker00009715	58.8167	227.873	-1.93918	5.38782e-07
	Chr09	geneMaker00010019	1.27667	5.58667	-2.1109	1.13097e-06
	Chr01	geneMaker00010954	1.36667	0.286667	2.26913	5.54893e-05
	Chr01	geneMaker00010962	0.303333	3.22	-3.42605	1.42972e-09
	Chr01	geneMaker00011018	17.9	54.3367	-1.58741	3.80875e-05
	Chr01	geneMaker00011373	11.9267	38.06	-1.65636	2.10159e-05
	Chr01	geneMaker00011405	1.22333	0.253333	2.2353	0.000111896
	Chr01	geneMaker00011418	7.32333	42.5167	-2.52313	3.97675e-10
	Chr01	geneMaker00011448	90.1667	19.9933	2.1957	2.73909e-08
	Chr06	geneMaker00011817	0.88	2.94333	-1.72107	0.0001135
	Chr11	geneMaker00012237	52.42	19.1033	1.46831	0.000130793
	Chr04	geneMaker00012643	566.053	193.34	1.56041	4.31682e-05
	Chr08	geneMaker00013157	0.0766667	0.47	-2.47631	0.000225865
	Chr08	geneMaker00013319	36.9333	142.513	-1.92054	7.97619e-07
	Chr08	geneMaker00014012	22.3033	74.1133	-1.67869	2.09357e-05
	Chr08	geneMaker00014030	52.56	17.8233	1.60093	4.73773e-05
	Chr08	geneMaker00014162	0.413333	0.0566667	2.73148	0.000145193
	Chr15	geneMaker00014251	42.88	14.1233	1.61052	2.8863e-05
	Chr15	geneMaker00014293	24.41	92.8067	-1.91853	7.1912e-07
	Chr15	geneMaker00014355	0.266667	1.59	-2.47006	0.000174894
	Chr15	geneMaker00014400	0	4.20667	-6.02887	2.57955e-07
	Chr15	geneMaker00014459	31.64	100.777	-1.65836	1.60131e-05
	Chr10	geneMaker00014634	1.40333	5.50667	-1.95318	5.09904e-06
	Chr16	geneMaker00015408	0.76	3.39333	-2.13395	1.09962e-06
	Chr16	geneMaker00015424	0.916667	3.63	-1.94405	7.79265e-05
	Chr16	geneMaker00015454	0	0.7	-5.09158	9.91135e-05
	Chr16	geneMaker00015514	0.656667	0.113333	2.44727	0.000183767
	Chr16	geneMaker00015590	24.5533	94.59	-1.91464	9.8518e-07
	Chr16	geneMaker00015783	21.93	0.00333333	9.54991	2.56991e-28
	Chr15	geneMaker00016211	34.5167	105.76	-1.60374	2.87992e-05
	Chr01	geneMaker00016295	48.3	9.30667	2.38527	1.82994e-09
	Chr01	geneMaker00016707	1.23333	3.93	-1.64791	0.000165768
	Chr01	geneMaker00017086	192.77	57.7033	1.75813	4.96781e-06
	Chr01	geneMaker00017124	109.587	23.9233	2.21479	1.76387e-08
	Chr17	geneMaker00017379	2.44	6.95	-1.49755	0.000184458
	Chr17	geneMaker00017415	4.56	16.34	-1.82733	4.16217e-06
	Chr17	geneMaker00017932	2.40667	7.04333	-1.53369	0.000163825
	Chr17	geneMaker00018119	112.177	36.05	1.65497	1.7131e-05
	Chr11	geneMaker00018543	13.18	49.71	-1.90242	1.06534e-06
	Chr11	geneMaker00018577	33.7033	9.13333	1.93734	2.53198e-06

## Sheet: WL_6h
	Table S3. Waterlogging-responsive differentially expressed genes in Kandelia obovata.
	chr	Gene_ID	S2_L2_FPKM	S2_L0_FPKM	logFC	PValue
	Chr03	geneMaker00000222	0.0166667	0.33	-3.80127	8.66747e-05
	Chr03	geneMaker00000323	249.013	80.17	1.65517	1.62318e-05
	Chr03	geneMaker00000464	82.5667	248.893	-1.54541	5.83931e-05
	Chr03	geneMaker00000607	14.52	2.39333	2.69254	0.000191939
	Chr03	geneMaker00000716	17.2567	5.11	1.76679	9.23875e-06
	Chr03	geneMaker00001239	0.563333	3.24	-2.51751	6.65518e-06
	Chr03	geneMaker00001482	0.463333	5.91667	-3.42672	4.19963e-07
	Chr04	geneMaker00001664	86.81	30.3333	1.52298	6.85525e-05
	Chr04	geneMaker00001846	11.56	3.36333	1.78712	2.92649e-05
	Chr04	geneMaker00001891	1.86	5.79	-1.62432	6.14165e-05
	Chr04	geneMaker00001971	85.1	288.067	-1.7535	4.90712e-06
	Chr04	geneMaker00001981	0.41	1.92	-2.2078	3.09075e-05
	Chr04	geneMaker00002072	42.1	132.093	-1.64074	1.8723e-05
	Chr04	geneMaker00002234	22.9267	4.35667	2.4016	1.08791e-08
	Chr04	geneMaker00002325	9.10333	1.07667	3.08051	6.94673e-13
	Chr04	geneMaker00002334	16.8367	1.38333	3.60922	1.15295e-16
	Chr14	geneMaker00002557	2.39333	8.95333	-1.86214	3.52944e-05
	Chr07	geneMaker00002969	0.143333	1.00667	-2.70294	0.000194871
	Chr07	geneMaker00003006	16.8633	3.71333	2.18727	4.75504e-08
	Chr07	geneMaker00003372	0.94	4.19333	-2.12878	1.14553e-05
	Chr07	geneMaker00003404	0.663333	0	5.51532	1.23356e-05
	Chr07	geneMaker00003500	49.5233	142.537	-1.49508	0.000101427
	Chr14	geneMaker00004783	54.7167	14.19	1.98763	8.74627e-07
	Chr05	geneMaker00005068	4.29667	0.736667	2.52556	2.99017e-08
	Chr05	geneMaker00005079	2.46333	0	5.76175	2.58705e-06
	Chr05	geneMaker00005486	4.97	14.9033	-1.56548	9.44952e-05
	Chr05	geneMaker00005559	1.49	0.13	3.35685	5.50989e-05
	Chr05	geneMaker00005663	101.11	341.42	-1.71341	8.68602e-06
	Chr05	geneMaker00005883	0	0.316667	-5.09335	0.000103555
	Chr05	geneMaker00006004	0.253333	1.80667	-2.77075	3.30618e-06
	Chr05	geneMaker00006135	8.62	24.57	-1.48797	0.000174451
	Chr05	geneMaker00006229	0	1.13333	-5.09604	0.000102504
	Chr13	geneMaker00006651	0.0866667	0.696667	-2.9898	6.55398e-07
	Chr13	geneMaker00006750	4.51	16.0633	-1.81915	5.50448e-06
	Chr02	geneMaker00006961	56.34	10.9967	2.39362	8.92132e-09
	Chr02	geneMaker00006977	0	3.97	-6.23949	4.96696e-08
	Chr02	geneMaker00007011	27.1367	78.43	-1.51722	7.77862e-05
	Chr02	geneMaker00007968	56.0167	10.6767	2.39717	1.33822e-09
	Chr09	geneMaker00008505	38.4533	139.263	-1.84349	1.83458e-06
	Chr09	geneMaker00008573	8.18	2.55333	1.69383	8.76592e-05
	Chr09	geneMaker00008899	3.11667	0.686667	2.1515	1.42439e-05
	Chr09	geneMaker00009099	3.06	0.563333	2.39466	9.50679e-06
	Chr12	geneMaker00009174	0.0733333	50.7467	-5.44635	9.33679e-06
	Chr12	geneMaker00009418	10.7267	3.43333	1.64594	2.42867e-05
	Chr12	geneMaker00009641	9.5	38.6067	-2.01059	3.09758e-07
	Chr12	geneMaker00009715	79.8033	227.873	-1.50101	8.37894e-05
	Chr12	geneMaker00009852	2.20333	0.63	1.79519	0.000176146
	Chr09	geneMaker00010019	1.00667	5.58667	-2.43741	3.92953e-08
	Chr06	geneMaker00010593	0.673333	0.0633333	3.15114	0.000220569
	Chr01	geneMaker00010892	5.34333	16.2367	-1.57372	0.000117054
	Chr01	geneMaker00011090	0.483333	1.74667	-1.83872	3.59394e-05
	Chr01	geneMaker00011108	8.33333	2.94333	1.5071	0.000161399
	Chr01	geneMaker00011190	47.75	6.95333	2.78667	8.31669e-12
	Chr01	geneMaker00011303	8.33333	2.94333	1.5071	0.000161399
	Chr01	geneMaker00011343	8.33333	2.94333	1.5071	0.000161399
	Chr01	geneMaker00011418	8.29	42.5167	-2.34348	4.66932e-09
	Chr01	geneMaker00011448	58.04	19.9933	1.55717	6.09081e-05
	Chr11	geneMaker00012181	23.4233	71.48	-1.59457	3.50365e-05
	Chr08	geneMaker00013319	51.7133	142.513	-1.43855	0.000172578
	Chr08	geneMaker00013864	47.28	133.513	-1.45126	0.00017121
	Chr08	geneMaker00014012	18.1733	74.1133	-1.98071	7.20616e-07
	Chr08	geneMaker00014154	0.273333	6.76	-3.95567	3.24693e-05
	Chr15	geneMaker00014237	4.24	13.03	-1.60373	8.19926e-05
	Chr15	geneMaker00014400	0	4.20667	-6.02887	2.80213e-07
	Chr15	geneMaker00014446	2.97667	8.29667	-1.46764	0.000216559
	Chr15	geneMaker00014466	1.24	4.25333	-1.76353	4.4254e-05
	Chr10	geneMaker00014627	1.57667	5.45	-1.78258	2.09043e-05
	Chr16	geneMaker00015408	0.853333	3.39333	-1.97812	5.1039e-06
	Chr16	geneMaker00015424	0.866667	3.63	-2.04777	3.94103e-05
	Chr16	geneMaker00015514	1.14667	0.113333	3.27432	1.10873e-07
	Chr16	geneMaker00015590	24.6833	94.59	-1.91011	1.04214e-06
	Chr16	geneMaker00015783	15.8333	0.00333333	9.0622	1.60458e-24
	Chr15	geneMaker00016211	31.5867	105.76	-1.73323	6.72805e-06
	Chr01	geneMaker00016295	34.7667	9.30667	1.90889	1.03947e-06
	Chr17	geneMaker00017379	2.23667	6.95	-1.62677	5.3996e-05
	Chr17	geneMaker00017415	4.53	16.34	-1.8385	3.67728e-06
	Chr17	geneMaker00017487	0.313333	2.86667	-3.14759	1.43416e-10
	Chr12	geneMaker00017748	0.38	0	6.33207	3.07105e-08
	Chr11	geneMaker00018377	3.44333	0.2	3.79416	8.90989e-05
	Chr18	geneMaker00018824	1.28	0.156667	2.94528	3.208e-06

## Sheet: WL_9h
	Table S3. Waterlogging-responsive differentially expressed genes in Kandelia obovata.
	chr	Gene_ID	S2_L3_FPKM	S2_L0_FPKM	logFC	PValue
	Chr03	geneMaker00000214	1.58333	0.19	2.98008	6.4501e-06
	Chr03	geneMaker00000323	265.507	80.17	1.73459	6.54822e-06
	Chr03	geneMaker00000607	20.5633	2.39333	3.07585	1.05414e-05
	Chr03	geneMaker00000716	18.9033	5.11	1.891	2.19139e-06
	Chr03	geneMaker00001122	59.4	20.21	1.55818	4.95165e-05
	Chr03	geneMaker00001393	2.82	0.64	2.11434	6.5703e-05
	Chr04	geneMaker00001981	0.456667	1.92	-2.03877	8.82581e-05
	Chr04	geneMaker00002072	47.24	132.093	-1.48016	0.000104922
	Chr14	geneMaker00002396	2.71667	0.86	1.65527	6.11988e-05
	Chr07	geneMaker00003372	0.983333	4.19333	-2.0687	1.80204e-05
	Chr07	geneMaker00003404	0.78	0	5.75266	2.68717e-06
	Chr07	geneMaker00003840	3.91	0.276667	3.70362	2.73506e-08
	Chr13	geneMaker00004432	15.6333	3.7	2.07846	1.56396e-06
	Chr05	geneMaker00005079	1.50333	0	5.0342	0.000165073
	Chr05	geneMaker00005486	5.15	14.9033	-1.52377	0.000140064
	Chr05	geneMaker00005559	2.37	0.13	3.99556	3.38832e-07
	Chr05	geneMaker00006229	0	1.13333	-5.09604	0.000103261
	Chr13	geneMaker00006601	31.6667	8.41333	1.92398	1.34947e-05
	Chr13	geneMaker00006651	0.116667	0.696667	-2.56966	6.82233e-06
	Chr02	geneMaker00006861	10.8233	3.63	1.57856	8.85976e-05
	Chr02	geneMaker00006977	0.14	3.97	-4.37236	1.50348e-06
	Chr02	geneMaker00007317	34.2667	149.43	-2.07146	7.44048e-07
	Chr02	geneMaker00007319	22.8033	5.15333	2.15281	4.6647e-05
	Chr02	geneMaker00007566	0	0.48	-5.09247	0.000104667
	Chr02	geneMaker00007692	2.29667	0.526667	2.11292	4.87188e-06
	Chr02	geneMaker00007698	145.067	35.4967	2.04739	2.17561e-07
	Chr02	geneMaker00007893	15.1967	3.52333	2.13444	1.51143e-06
	Chr02	geneMaker00007968	79.7933	10.6767	2.90317	5.94189e-13
	Chr02	geneMaker00008149	0.693333	0.08	2.96225	2.64477e-05
	Chr09	geneMaker00008521	5.84333	1.5	1.96233	1.55419e-05
	Chr09	geneMaker00008602	13.9533	42.4267	-1.59428	0.000153714
	Chr09	geneMaker00008714	0.323333	0	5.25334	5.50077e-05
	Chr12	geneMaker00009641	13.4967	38.6067	-1.51191	8.93698e-05
	Chr09	geneMaker00010019	0.92	5.58667	-2.58651	8.44358e-09
	Chr06	geneMaker00010483	0.713333	0.05	3.74642	3.50609e-07
	Chr06	geneMaker00010506	4.38333	12.3767	-1.49279	0.00015505
	Chr06	geneMaker00010748	11.4933	3.64333	1.65697	4.46303e-05
	Chr01	geneMaker00011115	0.21	1.91667	-3.02361	9.94362e-05
	Chr01	geneMaker00011418	11.24	42.5167	-1.91408	1.09408e-06
	Chr01	geneMaker00011448	105.46	19.9933	2.40614	1.46413e-09
	Chr08	geneMaker00013319	42.25	142.513	-1.74512	6.39393e-06
	Chr08	geneMaker00013792	0.49	0.0266667	3.76561	0.000102265
	Chr08	geneMaker00014012	19.5367	74.1133	-1.90614	1.71542e-06
	Chr08	geneMaker00014030	59.2633	17.8233	1.74082	1.03199e-05
	Chr08	geneMaker00014162	0.483333	0.0566667	2.9552	2.77321e-05
	Chr15	geneMaker00014186	6.14	0	9.25354	3.1351e-25
	Chr15	geneMaker00014251	39.3367	14.1233	1.47956	0.000115845
	Chr15	geneMaker00014507	0.04	1.73	-5.22796	5.35801e-20
	Chr16	geneMaker00015408	0.89	3.39333	-1.92613	8.31063e-06
	Chr16	geneMaker00015576	4.92	14.3	-1.53103	0.000148072
	Chr16	geneMaker00015590	33.6733	94.59	-1.4779	0.000124922
	Chr16	geneMaker00015783	20.0233	0.00333333	9.39013	4.62886e-27
	Chr16	geneMaker00015911	1.01333	0	5.60461	7.11425e-06
	Chr15	geneMaker00016199	0.263333	0	5.03353	0.000165479
	Chr15	geneMaker00016211	29.4567	105.76	-1.84066	1.89591e-06
	Chr01	geneMaker00016632	4.28667	1.14	1.90048	3.89707e-05
	Chr01	geneMaker00017124	92.2367	23.9233	1.95272	5.48006e-07
	Chr17	geneMaker00017836	1.37	0.06	4.09812	1.15021e-05
	Chr17	geneMaker00018195	19.7233	6.96333	1.50436	0.00014074
	Chr11	geneMaker00018372	2.58	0.21	3.57286	2.58827e-11
	Chr11	geneMaker00018377	3.27333	0.2	3.69582	0.000156158
