# Supplementary material for: Molecular mechanism of salinity and waterlogging tolerance in mangrove Kandelia obovata
Source: Front Plant Sci. 2024 Feb 7;15:1354249. doi: 10.3389/fpls.2024.1354249 (PMC10879410; doi:10.3389/fpls.2024.1354249)
Supplement: Supplementary file 1 [file DataSheet_1.zip › Supplementary Table S4.xls]

## Sheet:  Supporting Information
	Frontiers in Plant Science Supporting Information
	Article title	Molecular Mechanism of Salinity and Waterlogging Tolerance in Mangrove Kandelia obovata
	Authors	Huizi Liu, Xia An, Xing Liu, Sheng Yang, Yu Liu, Xin Wei, Xiaowen Li, Qiuxia Chen*, Jinwang Wang*

## Sheet: blue module response to salt 
	Table S4. Genes in the co-expression networks of salinity-responsive MEblue module.
	Gene_ID	blast_at_id	at_symbol	at_description	AT_TF_id	TF_family
	geneMaker00000083	AT5G52540	AT5G52540	Protein of unknown function (DUF819)	-	-
	geneMaker00000508	AT5G53170	FTSH11	FTSH protease 11	-	-
	geneMaker00000565	AT5G13950	AT5G13950	unknown protein; FUNCTIONS IN: molecular_function unknown; INVOLVED IN: biological_process unknown; LOCATED IN: cellular_component unknown; EXPRESSED IN: 23 plant structures; EXPRESSED DURING: 13 growth stages; BEST Arabidopsis thaliana protein match is: unknown protein (TAIR:AT1G02290.1).	-	-
	geneMaker00000919	AT5G63400	ADK1	adenylate kinase 1	-	-
	geneMaker00000990	AT5G61430	NAC100	NAC domain containing protein 100	AT5G61430.1	NAC
	geneMaker00001043	AT5G37600	GSR 1	glutamine synthase clone R1	-	-
	geneMaker00001076	AT4G33080	AT4G33080	AGC (cAMP-dependent, cGMP-dependent and protein kinase C) kinase family protein	-	-
	geneMaker00001098	-	-	-	-	-
	geneMaker00001262	-	-	-	-	-
	geneMaker00001264	AT5G23060	CaS	calcium sensing receptor	-	-
	geneMaker00001346	AT1G69720	HO3	heme oxygenase 3	-	-
	geneMaker00001468	AT4G25680	AT4G25680	PPPDE putative thiol peptidase family protein	-	-
	geneMaker00001548	AT5G24030	SLAH3	SLAC1 homologue 3	-	-
	geneMaker00001555	AT5G24800	BZIP9	basic leucine zipper 9	AT5G24800.1	bZIP
	geneMaker00001582	AT5G40650	SDH2-2	succinate dehydrogenase 2-2	-	-
	geneMaker00001619	-	-	-	-	-
	geneMaker00001688	AT2G43160	AT2G43160	ENTH/VHS family protein	-	-
	geneMaker00001741	AT5G40250	AT5G40250	RING/U-box superfamily protein	-	-
	geneMaker00001746	AT5G43670	AT5G43670	Sec23/Sec24 protein transport family protein	-	-
	geneMaker00001771	AT5G40640	AT5G40640	unknown protein; LOCATED IN: plasma membrane; EXPRESSED IN: 19 plant structures; EXPRESSED DURING: 7 growth stages; BEST Arabidopsis thaliana protein match is: unknown protein (TAIR:AT3G27390.1); Has 104 Blast hits to 102 proteins in 14 species: Archae - 0; Bacteria - 0; Metazoa - 2; Fungi - 0; Plants - 101; Viruses - 0; Other Eukaryotes - 1 (source: NCBI BLink).	-	-
	geneMaker00001776	AT3G28040	AT3G28040	Leucine-rich receptor-like protein kinase family protein	-	-
	geneMaker00001785	AT5G40160	EMB506	Ankyrin repeat family protein	-	-
	geneMaker00001858	AT4G39955	AT4G39955	alpha/beta-Hydrolases superfamily protein	-	-
	geneMaker00001876	AT3G27320	AT3G27320	alpha/beta-Hydrolases superfamily protein	-	-
	geneMaker00001903	-	-	-	-	-
	geneMaker00001933	AT5G43310	AT5G43310	COP1-interacting protein-related	-	-
	geneMaker00001977	AT3G02550	LBD41	LOB domain-containing protein 41	AT3G02550.1	LBD
	geneMaker00001994	AT5G14930	SAG101	senescence-associated gene 101	-	-
	geneMaker00002249	AT2G22610	AT2G22610	Di-glucose binding protein with Kinesin motor domain	-	-
	geneMaker00002309	AT5G39660	CDF2	cycling DOF factor 2	AT5G39660.2	Dof
	geneMaker00002329	AT3G08640	AT3G08640	Protein of unknown function (DUF3411)	-	-
	geneMaker00002426	AT3G01160	AT3G01160	FUNCTIONS IN: molecular_function unknown; INVOLVED IN: biological_process unknown; LOCATED IN: cytosol, nucleus; EXPRESSED IN: 22 plant structures; EXPRESSED DURING: 13 growth stages; CONTAINS InterPro DOMAIN/s: NUC153 (InterPro:IPR012580); Has 36638 Blast hits to 21323 proteins in 1057 species: Archae - 109; Bacteria - 2369; Metazoa - 13796; Fungi - 4858; Plants - 1657; Viruses - 489; Other Euka…	-	-
	geneMaker00002464	-	-	-	-	-
	geneMaker00002469	AT1G13020	EIF4B2	eukaryotic initiation factor 4B2	-	-
	geneMaker00002486	AT3G26590	AT3G26590	MATE efflux family protein	-	-
	geneMaker00002489	AT1G26850	AT1G26850	S-adenosyl-L-methionine-dependent methyltransferases superfamily protein	-	-
	geneMaker00002536	-	-	-	-	-
	geneMaker00002540	AT1G59650	CW14	Protein of unknown function (DUF1336)	-	-
	geneMaker00002600	-	-	-	-	-
	geneMaker00002628	AT2G02820	MYB88	myb domain protein 88	AT2G02820.2	MYB
	geneMaker00002698	AT1G70230	TBL27	TRICHOME BIREFRINGENCE-LIKE 27	-	-
	geneMaker00002707	AT1G59725	AT1G59725	DNAJ heat shock family protein	-	-
	geneMaker00002842	AT1G75390	bZIP44	basic leucine-zipper 44	AT1G75390.2	bZIP
	geneMaker00002859	AT3G51950	AT3G51950	Zinc finger (CCCH-type) family protein / RNA recognition motif (RRM)-containing protein	-	-
	geneMaker00002896	AT1G71870	AT1G71870	MATE efflux family protein	-	-
	geneMaker00002971	AT4G08455	AT4G08455	BTB/POZ domain-containing protein	-	-
	geneMaker00003012	AT4G08455	AT4G08455	BTB/POZ domain-containing protein	-	-
	geneMaker00003121	AT1G76160	sks5	SKU5 similar 5	-	-
	geneMaker00003231	AT1G09970	LRR XI-23	Leucine-rich receptor-like protein kinase family protein	-	-
	geneMaker00003249	AT4G08455	AT4G08455	BTB/POZ domain-containing protein	-	-
	geneMaker00003290	AT1G62510	AT1G62510	Bifunctional inhibitor/lipid-transfer protein/seed storage 2S albumin superfamily protein	-	-
	geneMaker00003329	AT1G75280	AT1G75280	NmrA-like negative transcriptional regulator family protein	-	-
	geneMaker00003340	AT2G44730	AT2G44730	Alcohol dehydrogenase transcription factor Myb/SANT-like family protein	AT2G44730.1	Trihelix
	geneMaker00003443	AT1G73240	AT1G73240	CONTAINS InterPro DOMAIN/s: Nucleoporin protein Ndc1-Nup (InterPro:IPR019049); Has 36 Blast hits to 36 proteins in 17 species: Archae - 0; Bacteria - 0; Metazoa - 1; Fungi - 0; Plants - 35; Viruses - 0; Other Eukaryotes - 0 (source: NCBI BLink).	-	-
	geneMaker00003739	AT2G44830	AT2G44830	Protein kinase superfamily protein	-	-
	geneMaker00003770	AT4G15160	AT4G15160	Bifunctional inhibitor/lipid-transfer protein/seed storage 2S albumin superfamily protein	-	-
	geneMaker00003919	AT1G52760	LysoPL2	lysophospholipase 2	-	-
	geneMaker00004029	AT2G25430	AT2G25430	epsin N-terminal homology (ENTH) domain-containing protein / clathrin assembly protein-related	-	-
	geneMaker00004103	AT4G32250	AT4G32250	Protein kinase superfamily protein	-	-
	geneMaker00004106	AT2G25490	EBF1	EIN3-binding F box protein 1	-	-
	geneMaker00004180	-	-	-	-	-
	geneMaker00004228	-	-	-	-	-
	geneMaker00004250	AT4G20170	GALS3	Domain of unknown function (DUF23)	-	-
	geneMaker00004320	AT2G01190	PDE331	Octicosapeptide/Phox/Bem1p family protein	-	-
	geneMaker00004424	AT1G70840	MLP31	MLP-like protein 31	-	-
	geneMaker00004534	-	-	-	-	-
	geneMaker00004577	AT1G14830	DL1C	DYNAMIN-like 1C	-	-
	geneMaker00004592	AT1G14685	BPC2	basic pentacysteine 2	AT1G14685.3	BBR-BPC
	geneMaker00004648	AT3G18295	AT3G18295	Protein of unknown function (DUF1639)	-	-
	geneMaker00004837	AT5G16510	RGP5	Alpha-1,4-glucan-protein synthase family protein	-	-
	geneMaker00004877	AT5G02230	AT5G02230	Haloacid dehalogenase-like hydrolase (HAD) superfamily protein	-	-
	geneMaker00005078	AT2G17265	HSK	homoserine kinase	-	-
	geneMaker00005122	AT4G16143	IMPA-2	importin alpha isoform 2	-	-
	geneMaker00005127	AT5G53420	AT5G53420	CCT motif family protein	-	-
	geneMaker00005137	AT2G21390	AT2G21390	Coatomer, alpha subunit	-	-
	geneMaker00005253	AT4G34970	ADF9	actin depolymerizing factor 9	-	-
	geneMaker00005365	AT5G17920	ATMS1	Cobalamin-independent synthase family protein	-	-
	geneMaker00005421	AT1G17530	TIM23-1	translocase of inner mitochondrial membrane 23	-	-
	geneMaker00005423	AT5G20950	AT5G20950	Glycosyl hydrolase family protein	-	-
	geneMaker00005483	AT4G36610	AT4G36610	alpha/beta-Hydrolases superfamily protein	-	-
	geneMaker00005558	AT4G35230	BSK1	BR-signaling kinase 1	-	-
	geneMaker00005671	AT3G53230	AtCDC48B	ATPase, AAA-type, CDC48 protein	-	-
	geneMaker00005703	AT3G57550	AGK2	guanylate kinase	-	-
	geneMaker00005762	-	-	-	-	-
	geneMaker00005769	AT3G09630	AT3G09630	Ribosomal protein L4/L1 family	-	-
	geneMaker00005863	AT2G37630	AS1	myb-like HTH transcriptional regulator family protein	AT2G37630.1	MYB
	geneMaker00005943	AT4G34200	EDA9	D-3-phosphoglycerate dehydrogenase	-	-
	geneMaker00006025	AT4G24330	AT4G24330	Protein of unknown function (DUF1682)	-	-
	geneMaker00006029	-	-	-	-	-
	geneMaker00006169	AT5G09590	MTHSC70-2	mitochondrial HSO70 2	-	-
	geneMaker00006268	AT1G75540	BBX21	salt tolerance homolog2	AT1G75540.1	DBB
	geneMaker00006391	AT5G13420	TRA2	Aldolase-type TIM barrel family protein	-	-
	geneMaker00006441	AT3G48140	AT3G48140	B12D protein	-	-
	geneMaker00006455	AT1G23740	AOR	Oxidoreductase, zinc-binding dehydrogenase family protein	-	-
	geneMaker00006506	AT1G27340	LCR	Galactose oxidase/kelch repeat superfamily protein	-	-
	geneMaker00006517	AT3G26020	AT3G26020	Protein phosphatase 2A regulatory B subunit family protein	-	-
	geneMaker00006562	AT5G61240	AT5G61240	Leucine-rich repeat (LRR) family protein	-	-
	geneMaker00006830	AT2G17760	AT2G17760	Eukaryotic aspartyl protease family protein	-	-
	geneMaker00006897	AT3G24110	AT3G24110	Calcium-binding EF-hand family protein	-	-
	geneMaker00006957	AT3G18200	UMAMIT4	nodulin MtN21 /EamA-like transporter family protein	-	-
	geneMaker00007070	AT4G13940	HOG1	S-adenosyl-L-homocysteine hydrolase	-	-
	geneMaker00007092	AT3G23590	RFR1	REF4-related 1	-	-
	geneMaker00007156	AT3G16760	AT3G16760	Tetratricopeptide repeat (TPR)-like superfamily protein	-	-
	geneMaker00007171	-	-	-	-	-
	geneMaker00007196	AT2G21790	RNR1	ribonucleotide reductase 1	-	-
	geneMaker00007283	AT1G75080	BZR1	Brassinosteroid signalling positive regulator (BZR1) family protein	AT1G75080.2	BES1
	geneMaker00007290	AT2G47260	WRKY23	WRKY DNA-binding protein 23	AT2G47260.1	WRKY
	geneMaker00007441	AT5G43960	AT5G43960	Nuclear transport factor 2 (NTF2) family protein with RNA binding (RRM-RBD-RNP motifs) domain	-	-
	geneMaker00007444	AT5G19190	AT5G19190	unknown protein; BEST Arabidopsis thaliana protein match is: unknown protein (TAIR:AT3G06070.1); Has 1807 Blast hits to 1807 proteins in 277 species: Archae - 0; Bacteria - 0; Metazoa - 736; Fungi - 347; Plants - 385; Viruses - 0; Other Eukaryotes - 339 (source: NCBI BLink).	-	-
	geneMaker00007452	-	-	-	-	-
	geneMaker00007487	AT3G23070	CFM3A	CRM family member 3A	-	-
	geneMaker00007594	AT4G14430	IBR10	indole-3-butyric acid response 10	-	-
	geneMaker00007602	AT5G66280	GMD1	GDP-D-mannose 4,6-dehydratase 1	-	-
	geneMaker00007626	-	-	-	-	-
	geneMaker00007654	AT2G18170	MPK7	MAP kinase 7	-	-
	geneMaker00007679	-	-	-	-	-
	geneMaker00007693	AT3G23920	BAM1	beta-amylase 1	-	-
	geneMaker00007698	-	-	-	-	-
	geneMaker00007717	AT4G35630	PSAT	phosphoserine aminotransferase	-	-
	geneMaker00007808	AT2G23420	NAPRT2	nicotinate phosphoribosyltransferase 2	-	-
	geneMaker00007917	AT4G37300	MEE59	maternal effect embryo arrest 59	-	-
	geneMaker00008175	AT5G66680	DGL1	dolichyl-diphosphooligosaccharide-protein glycosyltransferase 48kDa subunit family protein	-	-
	geneMaker00008219	AT2G23150	NRAMP3	natural resistance-associated macrophage protein 3	-	-
	geneMaker00008223	AT2G17880	AT2G17880	Chaperone DnaJ-domain superfamily protein	-	-
	geneMaker00008224	AT4G13930	SHM4	serine hydroxymethyltransferase 4	-	-
	geneMaker00008306	AT4G34590	GBF6	G-box binding factor 6	AT4G34590.1	bZIP
	geneMaker00008403	AT5G17760	AT5G17760	P-loop containing nucleoside triphosphate hydrolases superfamily protein	-	-
	geneMaker00008524	AT4G21065	AT4G21065	Tetratricopeptide repeat (TPR)-like superfamily protein	-	-
	geneMaker00008534	AT3G48100	RR5	response regulator 5	-	-
	geneMaker00008711	AT5G62670	HA11	H(+)-ATPase 11	-	-
	geneMaker00008788	AT3G48260	WNK3	with no lysine (K) kinase 3	-	-
	geneMaker00008826	AT3G48195	AT3G48195	Phox (PX) domain-containing protein	-	-
	geneMaker00008914	AT3G02550	LBD41	LOB domain-containing protein 41	AT3G02550.1	LBD
	geneMaker00008928	AT5G51430	EYE	conserved oligomeric Golgi complex component-related / COG complex component-related	-	-
	geneMaker00008955	AT4G24920	AT4G24920	secE/sec61-gamma protein transport protein	-	-
	geneMaker00009071	AT5G52390	AT5G52390	PAR1 protein	-	-
	geneMaker00009117	AT5G62570	AT5G62570	Calmodulin binding protein-like	-	-
	geneMaker00009156	AT3G07210	AT3G07210	unknown protein; Has 97 Blast hits to 85 proteins in 31 species: Archae - 0; Bacteria - 14; Metazoa - 7; Fungi - 19; Plants - 37; Viruses - 0; Other Eukaryotes - 20 (source: NCBI BLink).	-	-
	geneMaker00009203	AT4G28540	CKL6	casein kinase I-like 6	-	-
	geneMaker00009284	AT4G26550	AT4G26550	Got1/Sft2-like vescicle transport protein family	-	-
	geneMaker00009332	AT4G12650	AT4G12650	Endomembrane protein 70 protein family	-	-
	geneMaker00009342	AT1G03520	AT1G03520	Core-2/I-branching beta-1,6-N-acetylglucosaminyltransferase family protein	-	-
	geneMaker00009371	AT2G45680	TCP9	TCP family transcription factor	AT2G45680.1	TCP
	geneMaker00009405	AT2G42780	AT2G42780	FUNCTIONS IN: molecular_function unknown; INVOLVED IN: regulation of transcription; LOCATED IN: integral to membrane, nucleus; EXPRESSED IN: 20 plant structures; EXPRESSED DURING: 11 growth stages; CONTAINS InterPro DOMAIN/s: RNA polymerase II transcription factor SIII, subunit A (InterPro:IPR010684).	-	-
	geneMaker00009431	AT3G07390	AIR12	auxin-responsive family protein	-	-
	geneMaker00009434	AT1G06210	AT1G06210	ENTH/VHS/GAT family protein	-	-
	geneMaker00009446	AT1G67930	AT1G67930	Golgi transport complex protein-related	-	-
	geneMaker00009462	AT4G13830	J20	DNAJ-like 20	-	-
	geneMaker00009620	AT4G28440	AT4G28440	Nucleic acid-binding, OB-fold-like protein	-	-
	geneMaker00009690	AT2G20840	SCAMP3	Secretory carrier membrane protein (SCAMP) family protein	-	-
	geneMaker00009787	AT5G54530	AT5G54530	Protein of unknown function, DUF538	-	-
	geneMaker00009883	AT2G20340	AAS	Pyridoxal phosphate (PLP)-dependent transferases superfamily protein	-	-
	geneMaker00009887	AT5G48340	AT5G48340	unknown protein; FUNCTIONS IN: molecular_function unknown; INVOLVED IN: biological_process unknown; LOCATED IN: cellular_component unknown; EXPRESSED IN: 24 plant structures; EXPRESSED DURING: 14 growth stages.	-	-
	geneMaker00010022	AT3G10985	SAG20	senescence associated gene 20	-	-
	geneMaker00010057	-	-	-	-	-
	geneMaker00010178	AT5G02070	AT5G02070	Protein kinase family protein	-	-
	geneMaker00010189	AT5G60920	COB	COBRA-like extracellular glycosyl-phosphatidyl inositol-anchored protein family	-	-
	geneMaker00010202	AT3G08900	RGP3	reversibly glycosylated polypeptide 3	-	-
	geneMaker00010224	-	-	-	-	-
	geneMaker00010346	AT4G04450	WRKY42	WRKY family transcription factor	AT4G04450.1	WRKY
	geneMaker00010656	-	-	-	-	-
	geneMaker00010696	-	-	-	-	-
	geneMaker00010929	AT5G27490	AT5G27490	Integral membrane Yip1 family protein	-	-
	geneMaker00010935	AT3G04570	AHL19	AT-hook motif nuclear-localized protein 19	-	-
	geneMaker00011080	-	-	-	-	-
	geneMaker00011096	AT1G62900	AT1G62900	S-adenosyl-L-methionine-dependent methyltransferases superfamily protein	-	-
	geneMaker00011097	AT4G15800	RALFL33	ralf-like 33	-	-
	geneMaker00011110	AT3G03680	AT3G03680	C2 calcium/lipid-binding plant phosphoribosyltransferase family protein	-	-
	geneMaker00011112	-	-	-	-	-
	geneMaker00011171	AT1G62900	AT1G62900	S-adenosyl-L-methionine-dependent methyltransferases superfamily protein	-	-
	geneMaker00011225	AT3G04730	IAA16	indoleacetic acid-induced protein 16	-	-
	geneMaker00011322	-	-	-	-	-
	geneMaker00011403	AT1G62900	AT1G62900	S-adenosyl-L-methionine-dependent methyltransferases superfamily protein	-	-
	geneMaker00011571	AT1G50180	AT1G50180	NB-ARC domain-containing disease resistance protein	-	-
	geneMaker00011630	AT1G71850	AT1G71850	Ubiquitin carboxyl-terminal hydrolase family protein	-	-
	geneMaker00011719	-	-	-	-	-
	geneMaker00011745	AT1G71830	SERK1	somatic embryogenesis receptor-like kinase 1	-	-
	geneMaker00011791	AT2G40890	CYP98A3	cytochrome P450, family 98, subfamily A, polypeptide 3	-	-
	geneMaker00011814	AT1G58170	AT1G58170	Disease resistance-responsive (dirigent-like protein) family protein	-	-
	geneMaker00011832	AT1G19330	AT1G19330	unknown protein; FUNCTIONS IN: molecular_function unknown; INVOLVED IN: biological_process unknown; LOCATED IN: cellular_component unknown; EXPRESSED IN: 22 plant structures; EXPRESSED DURING: 13 growth stages; BEST Arabidopsis thaliana protein match is: unknown protein (TAIR:AT1G75060.1).	-	-
	geneMaker00011857	AT2G40830	RHC1A	RING-H2 finger C1A	-	-
	geneMaker00011942	AT1G78955	CAMS1	camelliol C synthase 1	-	-
	geneMaker00011958	AT4G16660	AT4G16660	heat shock protein 70 (Hsp 70) family protein	-	-
	geneMaker00011998	AT1G19270	DA1	DA1	-	-
	geneMaker00012073	AT1G51130	AT1G51130	Nse4, component of Smc5/6 DNA repair complex	-	-
	geneMaker00012154	AT1G71940	AT1G71940	SNARE associated Golgi protein family	-	-
	geneMaker00012223	AT5G46290	KASI	3-ketoacyl-acyl carrier protein synthase I	-	-
	geneMaker00012354	AT5G45280	AT5G45280	Pectinacetylesterase family protein	-	-
	geneMaker00012391	AT1G09240	NAS3	nicotianamine synthase 3	-	-
	geneMaker00012453	AT5G66770	AT5G66770	GRAS family transcription factor	AT5G66770.1	GRAS
	geneMaker00012463	AT3G16565	AT3G16565	alanine-tRNA ligases;nucleic acid binding;ligases, forming aminoacyl-tRNA and related compounds;nucleotide binding;ATP binding	-	-
	geneMaker00012544	AT3G22590	PHP	PLANT HOMOLOGOUS TO PARAFIBROMIN	-	-
	geneMaker00012627	AT1G75080	BZR1	Brassinosteroid signalling positive regulator (BZR1) family protein	AT1G75080.2	BES1
	geneMaker00012631	AT5G67030	ABA1	zeaxanthin epoxidase (ZEP) (ABA1)	-	-
	geneMaker00012857	AT1G10630	ARFA1F	ADP-ribosylation factor A1F	-	-
	geneMaker00012896	AT5G63940	AT5G63940	Protein kinase protein with adenine nucleotide alpha hydrolases-like domain	-	-
	geneMaker00012904	-	-	-	-	-
	geneMaker00012933	AT5G66810	AT5G66810	CONTAINS InterPro DOMAIN/s: CTLH, C-terminal LisH motif (InterPro:IPR006595); BEST Arabidopsis thaliana protein match is: LisH and RanBPM domains containing protein (TAIR:AT1G61150.1); Has 333 Blast hits to 242 proteins in 88 species: Archae - 0; Bacteria - 0; Metazoa - 104; Fungi - 47; Plants - 152; Viruses - 0; Other Eukaryotes - 30 (source: NCBI BLink).	-	-
	geneMaker00012956	AT1G05010	EFE	ethylene-forming enzyme	-	-
	geneMaker00013106	AT4G03510	RMA1	RING membrane-anchor 1	-	-
	geneMaker00013156	AT2G30780	AT2G30780	Tetratricopeptide repeat (TPR)-like superfamily protein	-	-
	geneMaker00013256	AT3G17730	NAC057	NAC domain containing protein 57	AT3G17730.1	NAC
	geneMaker00013290	-	-	-	-	-
	geneMaker00013439	AT1G02850	BGLU11	beta glucosidase 11	-	-
	geneMaker00013616	-	-	-	-	-
	geneMaker00013658	AT3G54650	FBL17	RNI-like superfamily protein	-	-
	geneMaker00013667	AT1G79180	MYB63	myb domain protein 63	AT1G79180.1	MYB
	geneMaker00013679	AT4G35160	AT4G35160	O-methyltransferase family protein	-	-
	geneMaker00013791	AT1G28480	GRX480	Thioredoxin superfamily protein	-	-
	geneMaker00013884	AT4G22010	sks4	SKU5 similar 4	-	-
	geneMaker00013912	-	-	-	-	-
	geneMaker00013936	-	-	-	-	-
	geneMaker00014040	AT5G19330	ARIA	ARM repeat protein interacting with ABF2	-	-
	geneMaker00014252	AT4G16745	AT4G16745	Exostosin family protein	-	-
	geneMaker00014352	-	-	-	-	-
	geneMaker00014405	AT2G46500	PI4K GAMMA 4	phosphoinositide 4-kinase gamma 4	-	-
	geneMaker00014709	AT4G29810	MKK2	MAP kinase kinase 2	-	-
	geneMaker00014727	AT2G18840	AT2G18840	Integral membrane Yip1 family protein	-	-
	geneMaker00014800	AT2G18950	HPT1	homogentisate phytyltransferase 1	-	-
	geneMaker00014825	AT4G19810	ChiC	Glycosyl hydrolase family protein with chitinase insertion domain	-	-
	geneMaker00015172	AT5G10790	UBP22	ubiquitin-specific protease 22	-	-
	geneMaker00015189	AT2G06050	OPR3	oxophytodienoate-reductase 3	-	-
	geneMaker00015193	AT4G29870	AT4G29870	Oligosaccharyltransferase complex/magnesium transporter family protein	-	-
	geneMaker00015251	AT5G22640	emb1211	MORN (Membrane Occupation and Recognition Nexus) repeat-containing protein	-	-
	geneMaker00015277	AT1G07410	RABA2b	RAB GTPase homolog A2B	-	-
	geneMaker00015363	AT1G29750	RKF1	receptor-like kinase in flowers 1	-	-
	geneMaker00015554	AT4G04350	EMB2369	tRNA synthetase class I (I, L, M and V) family protein	-	-
	geneMaker00015566	AT1G29300	UNE1	Plant protein of unknown function (DUF641)	-	-
	geneMaker00015581	AT3G44110	J3	DNAJ homologue 3	-	-
	geneMaker00015602	AT1G07630	PLL5	pol-like 5	-	-
	geneMaker00015652	AT2G30490	C4H	cinnamate-4-hydroxylase	-	-
	geneMaker00015679	AT4G00960	AT4G00960	Protein kinase superfamily protein	-	-
	geneMaker00015766	AT2G28380	DRB2	dsRNA-binding protein 2	-	-
	geneMaker00015785	AT5G01410	RSR4	Aldolase-type TIM barrel family protein	-	-
	geneMaker00015803	AT4G20980	AT4G20980	Eukaryotic translation initiation factor 3 subunit 7 (eIF-3)	-	-
	geneMaker00016029	AT4G21160	ZAC	Calcium-dependent ARF-type GTPase activating protein family	-	-
	geneMaker00016240	AT1G23770	AT1G23770	F-box family protein	-	-
	geneMaker00016311	AT2G37230	AT2G37230	Tetratricopeptide repeat (TPR)-like superfamily protein	-	-
	geneMaker00016315	AT3G53230	AtCDC48B	ATPase, AAA-type, CDC48 protein	-	-
	geneMaker00016343	AT1G75390	bZIP44	basic leucine-zipper 44	AT1G75390.2	bZIP
	geneMaker00016571	AT2G16405	AT2G16405	Transducin/WD40 repeat-like superfamily protein	-	-
	geneMaker00016581	AT2G38250	AT2G38250	Homeodomain-like superfamily protein	AT2G38250.1	Trihelix
	geneMaker00016691	AT4G38810	AT4G38810	Calcium-binding EF-hand family protein	-	-
	geneMaker00016711	AT3G54720	AMP1	Peptidase M28 family protein	-	-
	geneMaker00016741	AT2G35900	AT2G35900	unknown protein; FUNCTIONS IN: molecular_function unknown; INVOLVED IN: biological_process unknown; LOCATED IN: nucleus; EXPRESSED IN: 20 plant structures; EXPRESSED DURING: 13 growth stages; Has 32 Blast hits to 32 proteins in 12 species: Archae - 0; Bacteria - 0; Metazoa - 0; Fungi - 0; Plants - 32; Viruses - 0; Other Eukaryotes - 0 (source: NCBI BLink).	-	-
	geneMaker00017018	-	-	-	-	-
	geneMaker00017218	AT2G16370	THY-1	thymidylate synthase 1	-	-
	geneMaker00017224	-	-	-	-	-
	geneMaker00017357	AT2G37585	AT2G37585	Core-2/I-branching beta-1,6-N-acetylglucosaminyltransferase family protein	-	-
	geneMaker00017364	AT1G11260	STP1	sugar transporter 1	-	-
	geneMaker00017637	AT5G53890	PSKR2	phytosylfokine-alpha receptor 2	-	-
	geneMaker00017643	AT2G46320	AT2G46320	Mitochondrial substrate carrier family protein	-	-
	geneMaker00017772	AT1G66340	ETR1	Signal transduction histidine kinase, hybrid-type, ethylene sensor	-	-
	geneMaker00017794	AT3G02150	PTF1	plastid transcription factor 1	AT3G02150.2	TCP
	geneMaker00017930	AT5G24318	AT5G24318	O-Glycosyl hydrolases family 17 protein	-	-
	geneMaker00017935	AT5G12930	AT5G12930	unknown protein; Has 1807 Blast hits to 1807 proteins in 277 species: Archae - 0; Bacteria - 0; Metazoa - 736; Fungi - 347; Plants - 385; Viruses - 0; Other Eukaryotes - 339 (source: NCBI BLink).	-	-
	geneMaker00017940	AT2G29640	JOSL	JOSEPHIN-like protein	-	-
	geneMaker00017956	AT2G30490	C4H	cinnamate-4-hydroxylase	-	-
	geneMaker00018043	AT1G07900	LBD1	LOB domain-containing protein 1	AT1G07900.1	LBD
	geneMaker00018111	AT3G20810	JMJD5	2-oxoglutarate (2OG) and Fe(II)-dependent oxygenase superfamily protein	-	-
	geneMaker00018178	-	-	-	-	-
	geneMaker00018230	AT5G58490	AT5G58490	NAD(P)-binding Rossmann-fold superfamily protein	-	-
	geneMaker00018292	AT4G17030	EXLB1	expansin-like B1	-	-
	geneMaker00018422	AT1G64160	DIR5	Disease resistance-responsive (dirigent-like protein) family protein	-	-
	geneMaker00018438	AT5G41610	CHX18	cation/H+ exchanger 18	-	-
	geneMaker00018464	AT5G47090	AT5G47090	unknown protein; CONTAINS InterPro DOMAIN/s: Protein of unknown function DUF2052, coiled-coil (InterPro:IPR018613); Has 30201 Blast hits to 17322 proteins in 780 species: Archae - 12; Bacteria - 1396; Metazoa - 17338; Fungi - 3422; Plants - 5037; Viruses - 0; Other Eukaryotes - 2996 (source: NCBI BLink).	-	-
	geneMaker00018508	AT2G45550	CYP76C4	cytochrome P450, family 76, subfamily C, polypeptide 4	-	-
	geneMaker00018561	AT3G05675	AT3G05675	BTB/POZ domain-containing protein	-	-
	geneMaker00018568	AT4G12300	CYP706A4	cytochrome P450, family 706, subfamily A, polypeptide 4	-	-
	geneMaker00018648	AT2G35190	NPSN11	novel plant snare 11	-	-
	geneMaker00018712	AT1G12710	PP2-A12	phloem protein 2-A12	-	-
	geneMaker00018718	AT2G32070	AT2G32070	Polynucleotidyl transferase, ribonuclease H-like superfamily protein	-	-
	geneMaker00018778	AT5G26667	PYR6	P-loop containing nucleoside triphosphate hydrolases superfamily protein	-	-
	geneMaker00018816	AT1G72520	LOX4	PLAT/LH2 domain-containing lipoxygenase family protein	-	-
	geneMaker00019070	-	-	-	-	-
	Notes: Genes identified in red indicates that are at the core of the interaction network

## Sheet: yellow module response to salt
	Table S4. Genes in the co-expression networks of salinity-responsive MEyellow module.
	Gene_ID	blast_at_id	at_symbol	at_description	AT_TF_id	TF_family
	geneMaker00000270	AT3G01980	AT3G01980	NAD(P)-binding Rossmann-fold superfamily protein	-	-
	geneMaker00000278	AT5G50210	QS	quinolinate synthase	-	-
	geneMaker00000323	AT5G50200	WR3	nitrate transmembrane transporters	-	-
	geneMaker00000371	AT5G51180	AT5G51180	alpha/beta-Hydrolases superfamily protein	-	-
	geneMaker00000383	AT5G01240	LAX1	like AUXIN RESISTANT 1	-	-
	geneMaker00000588	AT4G31290	AT4G31290	ChaC-like family protein	-	-
	geneMaker00000710	AT1G48850	EMB1144	chorismate synthase, putative / 5-enolpyruvylshikimate-3-phosphate phospholyase, putative	-	-
	geneMaker00000719	AT3G43190	SUS4	sucrose synthase 4	-	-
	geneMaker00000747	AT3G47980	AT3G47980	Integral membrane HPP family protein	-	-
	geneMaker00000868	-	-	-	-	-
	geneMaker00000869	AT5G52570	BETA-OHASE 2	beta-carotene hydroxylase 2	-	-
	geneMaker00000936	AT1G75270	DHAR2	dehydroascorbate reductase 2	-	-
	geneMaker00001051	AT2G40070	AT2G40070	FUNCTIONS IN: molecular_function unknown; INVOLVED IN: biological_process unknown; LOCATED IN: cellular_component unknown; EXPRESSED IN: 17 plant structures; EXPRESSED DURING: 7 growth stages; BEST Arabidopsis thaliana protein match is: proline-rich family protein (TAIR:AT3G09000.1); Has 108635 Blast hits to 60786 proteins in 2176 species: Archae - 287; Bacteria - 15142; Metazoa - 39415; Fungi - …	-	-
	geneMaker00001242	AT4G25810	XTR6	xyloglucan endotransglycosylase 6	-	-
	geneMaker00001321	AT5G51030	AT5G51030	NAD(P)-binding Rossmann-fold superfamily protein	-	-
	geneMaker00001383	AT3G11210	AT3G11210	SGNH hydrolase-type esterase superfamily protein	-	-
	geneMaker00001400	AT3G54850	PUB14	plant U-box 14	-	-
	geneMaker00001535	AT5G24460	AT5G24460	unknown protein; INVOLVED IN: biological_process unknown; LOCATED IN: cell wall; EXPRESSED IN: 24 plant structures; EXPRESSED DURING: 15 growth stages; Has 1807 Blast hits to 1807 proteins in 277 species: Archae - 0; Bacteria - 0; Metazoa - 736; Fungi - 347; Plants - 385; Viruses - 0; Other Eukaryotes - 339 (source: NCBI BLink).	-	-
	geneMaker00001545	AT1G19230	AT1G19230	Riboflavin synthase-like superfamily protein	-	-
	geneMaker00001550	AT2G30490	C4H	cinnamate-4-hydroxylase	-	-
	geneMaker00001588	AT3G49690	MYB84	myb domain protein 84	AT3G49690.1	MYB
	geneMaker00001728	AT5G40370	GRXC2	Glutaredoxin family protein	-	-
	geneMaker00001734	AT5G38710	AT5G38710	Methylenetetrahydrofolate reductase family protein	-	-
	geneMaker00001935	AT3G59480	AT3G59480	pfkB-like carbohydrate kinase family protein	-	-
	geneMaker00001936	AT2G33310	IAA13	auxin-induced protein 13	-	-
	geneMaker00002031	AT4G37650	SHR	GRAS family transcription factor	AT4G37650.1	GRAS
	geneMaker00002105	AT3G01600	NAC044	NAC domain containing protein 44	AT3G01600.1	NAC
	geneMaker00002137	-	-	-	-	-
	geneMaker00002147	AT5G15460	MUB2	membrane-anchored ubiquitin-fold protein 2	-	-
	geneMaker00002403	AT5G13110	G6PD2	glucose-6-phosphate dehydrogenase 2	-	-
	geneMaker00002530	AT1G67340	AT1G67340	HCP-like superfamily protein with MYND-type zinc finger	-	-
	geneMaker00002637	AT5G13440	AT5G13440	Ubiquinol-cytochrome C reductase iron-sulfur subunit	-	-
	geneMaker00002648	-	-	-	-	-
	geneMaker00002904	AT1G02000	GAE2	UDP-D-glucuronate 4-epimerase 2	-	-
	geneMaker00002928	AT3G16150	ASPGB1	N-terminal nucleophile aminohydrolases (Ntn hydrolases) superfamily protein	-	-
	geneMaker00002963	-	-	-	-	-
	geneMaker00003133	AT1G20560	AAE1	acyl activating enzyme 1	-	-
	geneMaker00003183	AT4G26850	VTC2	mannose-1-phosphate guanylyltransferase (GDP)s;GDP-galactose:mannose-1-phosphate guanylyltransferases;GDP-galactose:glucose-1-phosphate guanylyltransferases;GDP-galactose:myoinositol-1-phosphate guanylyltransferases;glucose-1-phosphate guanylyltransferase	-	-
	geneMaker00003306	AT1G22400	UGT85A1	UDP-Glycosyltransferase superfamily protein	-	-
	geneMaker00003362	AT1G55230	AT1G55230	Family of unknown function (DUF716)	-	-
	geneMaker00003367	AT1G55850	CSLE1	cellulose synthase like E1	-	-
	geneMaker00003414	-	-	-	-	-
	geneMaker00003417	AT3G12350	AT3G12350	F-box family protein	-	-
	geneMaker00003450	AT1G16860	AT1G16860	Ubiquitin-specific protease family C19-related protein	-	-
	geneMaker00003551	-	-	-	-	-
	geneMaker00003627	AT1G55910	ZIP11	zinc transporter 11 precursor	-	-
	geneMaker00003691	AT1G77380	AAP3	amino acid permease 3	-	-
	geneMaker00003740	AT5G20960	AO1	aldehyde oxidase 1	-	-
	geneMaker00003830	AT1G71695	AT1G71695	Peroxidase superfamily protein	-	-
	geneMaker00004076	AT2G25737	AT2G25737	Sulfite exporter TauE/SafE family protein	-	-
	geneMaker00004263	-	-	-	-	-
	geneMaker00004426	-	-	-	-	-
	geneMaker00004432	AT2G37870	AT2G37870	Bifunctional inhibitor/lipid-transfer protein/seed storage 2S albumin superfamily protein	-	-
	geneMaker00004651	AT2G01275	AT2G01275	RING/FYVE/PHD zinc finger superfamily protein	-	-
	geneMaker00005110	AT1G59750	ARF1	auxin response factor 1	AT1G59750.4	ARF
	geneMaker00005325	AT3G51680	SDR2	NAD(P)-binding Rossmann-fold superfamily protein	-	-
	geneMaker00005370	AT3G18830	PMT5	polyol/monosaccharide transporter 5	-	-
	geneMaker00005386	AT2G36690	AT2G36690	2-oxoglutarate (2OG) and Fe(II)-dependent oxygenase superfamily protein	-	-
	geneMaker00005409	AT1G09240	NAS3	nicotianamine synthase 3	-	-
	geneMaker00005789	AT5G03290	IDH-V	isocitrate dehydrogenase V	-	-
	geneMaker00005835	AT1G70210	CYCD1;1	CYCLIN D1;1	-	-
	geneMaker00005974	AT5G53460	GLT1	NADH-dependent glutamate synthase 1	-	-
	geneMaker00006024	AT2G36220	AT2G36220	unknown protein; BEST Arabidopsis thaliana protein match is: unknown protein (TAIR:AT3G52710.1); Has 74 Blast hits to 74 proteins in 10 species: Archae - 0; Bacteria - 0; Metazoa - 0; Fungi - 0; Plants - 74; Viruses - 0; Other Eukaryotes - 0 (source: NCBI BLink).	-	-
	geneMaker00006069	AT4G33625	AT4G33625	FUNCTIONS IN: molecular_function unknown; INVOLVED IN: biological_process unknown; LOCATED IN: plasma membrane; EXPRESSED IN: cultured cell; CONTAINS InterPro DOMAIN/s: Golgi apparatus membrane protein TVP15 (InterPro:IPR013714); Has 30201 Blast hits to 17322 proteins in 780 species: Archae - 12; Bacteria - 1396; Metazoa - 17338; Fungi - 3422; Plants - 5037; Viruses - 0; Other Eukaryotes - 2996 (…	-	-
	geneMaker00006143	-	-	-	-	-
	geneMaker00006161	AT4G36590	AT4G36590	MADS-box transcription factor family protein	AT4G36590.1	M-type_MADS
	geneMaker00006243	AT2G41600	AT2G41600	Mitochondrial glycoprotein family protein	-	-
	geneMaker00006493	AT1G12940	NRT2.5	nitrate transporter2.5	-	-
	geneMaker00006533	AT1G69040	ACR4	ACT domain repeat 4	-	-
	geneMaker00006547	AT1G70000	AT1G70000	myb-like transcription factor family protein	AT1G70000.2	MYB_related
	geneMaker00006639	AT1G67810	SUFE2	sulfur E2	-	-
	geneMaker00006648	AT1G01630	AT1G01630	Sec14p-like phosphatidylinositol transfer family protein	-	-
	geneMaker00006861	AT5G65140	TPPJ	Haloacid dehalogenase-like hydrolase (HAD) superfamily protein	-	-
	geneMaker00007115	AT2G23450	AT2G23450	Protein kinase superfamily protein	-	-
	geneMaker00007150	AT5G35630	GS2	glutamine synthetase 2	-	-
	geneMaker00007327	AT2G21940	SK1	shikimate kinase 1	-	-
	geneMaker00007359	AT5G43700	ATAUX2-11	AUX/IAA transcriptional regulator family protein	-	-
	geneMaker00007371	AT3G27340	AT3G27340	FUNCTIONS IN: molecular_function unknown; INVOLVED IN: oxidation reduction; EXPRESSED IN: 23 plant structures; EXPRESSED DURING: 15 growth stages; CONTAINS InterPro DOMAIN/s: Gamma-butyrobetaine dioxygenase/Trimethyllysine dioxygenase, N-terminal (InterPro:IPR010376); Has 945 Blast hits to 945 proteins in 390 species: Archae - 0; Bacteria - 710; Metazoa - 0; Fungi - 0; Plants - 39; Viruses - 0; O…	-	-
	geneMaker00007437	AT5G24010	AT5G24010	Protein kinase superfamily protein	-	-
	geneMaker00007481	AT4G14030	SBP1	selenium-binding protein 1	-	-
	geneMaker00007721	AT4G37250	AT4G37250	Leucine-rich repeat protein kinase family protein	-	-
	geneMaker00007791	AT2G23380	CLF	SET domain-containing protein	-	-
	geneMaker00007797	AT4G33985	AT4G33985	Protein of unknown function (DUF1685)	-	-
	geneMaker00007905	AT5G39890	AT5G39890	Protein of unknown function (DUF1637)	-	-
	geneMaker00008078	AT5G43900	MYA2	myosin 2	-	-
	geneMaker00008095	AT2G33170	AT2G33170	Leucine-rich repeat receptor-like protein kinase family protein	-	-
	geneMaker00008239	AT3G22600	AT3G22600	Bifunctional inhibitor/lipid-transfer protein/seed storage 2S albumin superfamily protein	-	-
	geneMaker00008307	AT4G37650	SHR	GRAS family transcription factor	AT4G37650.1	GRAS
	geneMaker00008491	AT1G76680	OPR1	12-oxophytodienoate reductase 1	-	-
	geneMaker00008521	AT5G53190	SWEET3	Nodulin MtN3 family protein	-	-
	geneMaker00008573	AT5G13330	Rap2.6L	related to AP2 6l	AT5G13330.1	ERF
	geneMaker00008632	-	-	-	-	-
	geneMaker00008779	AT5G52260	MYB19	myb domain protein 19	AT5G52260.1	MYB
	geneMaker00008834	AT3G17860	JAZ3	jasmonate-zim-domain protein 3	-	-
	geneMaker00008848	AT5G41570	WRKY24	WRKY DNA-binding protein 24	AT5G41570.1	WRKY
	geneMaker00008949	AT1G74510	AT1G74510	Galactose oxidase/kelch repeat superfamily protein	-	-
	geneMaker00009029	AT1G15950	CCR1	cinnamoyl coa reductase 1	-	-
	geneMaker00009172	AT3G07270	AT3G07270	GTP cyclohydrolase I	-	-
	geneMaker00009449	AT2G45340	AT2G45340	Leucine-rich repeat protein kinase family protein	-	-
	geneMaker00009464	AT4G02380	SAG21	senescence-associated gene 21	-	-
	geneMaker00009664	AT5G38700	AT5G38700	unknown protein; FUNCTIONS IN: molecular_function unknown; INVOLVED IN: biological_process unknown; LOCATED IN: mitochondrion; EXPRESSED IN: 10 plant structures; EXPRESSED DURING: LP.04 four leaves visible, LP.10 ten leaves visible, petal differentiation and expansion stage, LP.08 eight leaves visible, LP.12 twelve leaves visible; BEST Arabidopsis thaliana protein match is: unknown protein (TAIR:…	-	-
	geneMaker00009675	AT3G07080	AT3G07080	EamA-like transporter family	-	-
	geneMaker00009953	AT5G44170	AT5G44170	S-adenosyl-L-methionine-dependent methyltransferases superfamily protein	-	-
	geneMaker00010032	AT3G10960	AZG1	AZA-guanine resistant1	-	-
	geneMaker00010226	AT5G05690	CPD	Cytochrome P450 superfamily protein	-	-
	geneMaker00010320	-	-	-	-	-
	geneMaker00010486	AT3G13080	ABCC3	multidrug resistance-associated protein 3	-	-
	geneMaker00010628	AT1G77760	NIA1	nitrate reductase 1	-	-
	geneMaker00010649	AT5G52010	AT5G52010	C2H2-like zinc finger protein	AT5G52010.1	C2H2
	geneMaker00010776	AT2G05635	AT2G05635	DNA repair DEAD helicase RAD3/XP-D subfamily protein	-	-
	geneMaker00010907	AT3G02910	AT3G02910	AIG2-like (avirulence induced gene) family protein	-	-
	geneMaker00010985	AT5G17920	ATMS1	Cobalamin-independent synthase family protein	-	-
	geneMaker00011013	AT5G24320	AT5G24320	Transducin/WD40 repeat-like superfamily protein	-	-
	geneMaker00011062	AT3G56240	CCH	copper chaperone	-	-
	geneMaker00011360	AT3G62020	GLP10	germin-like protein 10	-	-
	geneMaker00011364	AT3G62020	GLP10	germin-like protein 10	-	-
	geneMaker00011647	-	-	-	-	-
	geneMaker00012087	AT2G41380	AT2G41380	S-adenosyl-L-methionine-dependent methyltransferases superfamily protein	-	-
	geneMaker00012142	AT1G21270	WAK2	wall-associated kinase 2	-	-
	geneMaker00012392	AT5G49120	AT5G49120	Protein of unknown function (DUF581)	-	-
	geneMaker00012415	AT5G67180	TOE3	target of early activation tagged (EAT) 3	AT5G67180.1	AP2
	geneMaker00012429	AT1G66120	AAE11	AMP-dependent synthetase and ligase family protein	-	-
	geneMaker00012511	AT3G16560	AT3G16560	Protein phosphatase 2C family protein	-	-
	geneMaker00012710	AT5G08630	AT5G08630	DDT domain-containing protein	-	-
	geneMaker00012835	AT4G37180	AT4G37180	Homeodomain-like superfamily protein	AT4G37180.2	G2-like
	geneMaker00012916	AT3G23100	XRCC4	homolog of human DNA ligase iv-binding protein XRCC4	-	-
	geneMaker00012955	AT2G47590	PHR2	photolyase/blue-light receptor 2	-	-
	geneMaker00013204	AT5G35790	G6PD1	glucose-6-phosphate dehydrogenase 1	-	-
	geneMaker00013291	AT2G31400	GUN1	genomes uncoupled 1	-	-
	geneMaker00013445	AT1G02520	ABCB11	P-glycoprotein 11	-	-
	geneMaker00013760	-	-	-	-	-
	geneMaker00013846	AT2G32400	GLR5	glutamate receptor 5	-	-
	geneMaker00014083	AT4G15800	RALFL33	ralf-like 33	-	-
	geneMaker00014137	AT1G05200	GLR3.4	glutamate receptor 3.4	-	-
	geneMaker00014365	AT4G12320	CYP706A6	cytochrome P450, family 706, subfamily A, polypeptide 6	-	-
	geneMaker00014450	AT1G32440	PKp3	plastidial pyruvate kinase 3	-	-
	geneMaker00014467	AT5G41670	AT5G41670	6-phosphogluconate dehydrogenase family protein	-	-
	geneMaker00014515	AT5G21482	CKX7	cytokinin oxidase 7	-	-
	geneMaker00014700	AT4G30060	AT4G30060	Core-2/I-branching beta-1,6-N-acetylglucosaminyltransferase family protein	-	-
	geneMaker00014887	AT1G10970	ZIP4	zinc transporter 4 precursor	-	-
	geneMaker00015129	AT1G79900	BAC2	Mitochondrial substrate carrier family protein	-	-
	geneMaker00015254	AT3G45780	PHOT1	phototropin 1	-	-
	geneMaker00015320	AT3G08580	AAC1	ADP/ATP carrier 1	-	-
	geneMaker00015337	AT3G20830	UCNL	AGC (cAMP-dependent, cGMP-dependent and protein kinase C) kinase family protein	-	-
	geneMaker00015387	AT1G66150	TMK1	transmembrane kinase 1	-	-
	geneMaker00015607	AT1G11790	ADT1	arogenate dehydratase 1	-	-
	geneMaker00015799	-	-	-	-	-
	geneMaker00015904	AT1G07530	SCL14	SCARECROW-like 14	AT1G07530.1	GRAS
	geneMaker00016035	AT4G05390	RFNR1	root FNR 1	-	-
	geneMaker00016077	-	-	-	-	-
	geneMaker00016277	AT4G20270	BAM3	Leucine-rich receptor-like protein kinase family protein	-	-
	geneMaker00016441	AT2G36010	E2F3	E2F transcription factor 3	AT2G36010.3	E2F/DP
	geneMaker00016739	AT2G23970	AT2G23970	Class I glutamine amidotransferase-like superfamily protein	-	-
	geneMaker00016875	AT3G53850	AT3G53850	Uncharacterised protein family (UPF0497)	-	-
	geneMaker00016968	AT2G21340	AT2G21340	MATE efflux family protein	-	-
	geneMaker00016994	AT2G41830	AT2G41830	Uncharacterized protein	-	-
	geneMaker00017124	AT2G36690	AT2G36690	2-oxoglutarate (2OG) and Fe(II)-dependent oxygenase superfamily protein	-	-
	geneMaker00017198	AT2G37660	AT2G37660	NAD(P)-binding Rossmann-fold superfamily protein	-	-
	geneMaker00017281	AT5G04930	ALA1	aminophospholipid ATPase 1	-	-
	geneMaker00017310	AT5G06490	AT5G06490	RING/U-box superfamily protein	-	-
	geneMaker00017447	AT1G11860	AT1G11860	Glycine cleavage T-protein family	-	-
	geneMaker00017522	AT5G19890	AT5G19890	Peroxidase superfamily protein	-	-
	geneMaker00017617	AT1G01260	AT1G01260	basic helix-loop-helix (bHLH) DNA-binding superfamily protein	AT1G01260.3	bHLH
	geneMaker00017661	AT1G53440	AT1G53440	Leucine-rich repeat transmembrane protein kinase	-	-
	geneMaker00017796	AT3G23560	ALF5	MATE efflux family protein	-	-
	geneMaker00017843	AT3G44190	AT3G44190	FAD/NAD(P)-binding oxidoreductase family protein	-	-
	geneMaker00017966	AT1G17180	GSTU25	glutathione S-transferase TAU 25	-	-
	geneMaker00018033	AT2G28550	RAP2.7	related to AP2.7	AT2G28550.1	AP2
	geneMaker00018210	AT5G12470	AT5G12470	Protein of unknown function (DUF3411)	-	-
	geneMaker00018221	AT5G60760	AT5G60760	P-loop containing nucleoside triphosphate hydrolases superfamily protein	-	-
	geneMaker00018397	AT1G63940	MDAR6	monodehydroascorbate reductase 6	-	-
	geneMaker00018463	AT4G23500	AT4G23500	Pectin lyase-like superfamily protein	-	-
	geneMaker00018487	AT1G62510	AT1G62510	Bifunctional inhibitor/lipid-transfer protein/seed storage 2S albumin superfamily protein	-	-
	geneMaker00018553	AT2G45970	CYP86A8	cytochrome P450, family 86, subfamily A, polypeptide 8	-	-
	geneMaker00018722	AT5G07990	TT7	Cytochrome P450 superfamily protein	-	-
	geneMaker00018862	AT1G79780	AT1G79780	Uncharacterised protein family (UPF0497)	-	-
	geneMaker00019002	-	-	-	-	-
	Notes: Genes identified in red indicates that are at the core of the interaction network

## Sheet: module response to waterlogging
	Table S4. Genes in the co-expression networks of waterlogging-responsive MEturquoise module.
	Gene_ID	blast_at_id	at_symbol	at_description	AT_TF_id	TF_family
	geneMaker00000046	AT5G62040	BFT	PEBP (phosphatidylethanolamine-binding protein) family protein	-	-
	geneMaker00000059	AT4G31020	AT4G31020	alpha/beta-Hydrolases superfamily protein	-	-
	geneMaker00000323	AT5G50200	WR3	nitrate transmembrane transporters	-	-
	geneMaker00000464	-	-	-	-	-
	geneMaker00000607	AT5G62150	AT5G62150	peptidoglycan-binding LysM domain-containing protein	-	-
	geneMaker00000716	AT4G26260	MIOX4	myo-inositol oxygenase 4	-	-
	geneMaker00001122	AT3G11280	AT3G11280	Duplicated homeodomain-like superfamily protein	AT3G11280.2	MYB
	geneMaker00001228	AT5G20250	DIN10	Raffinose synthase family protein	-	-
	geneMaker00001239	-	-	-	-	-
	geneMaker00001891	AT4G34980	SLP2	subtilisin-like serine protease 2	-	-
	geneMaker00001971	AT5G40390	SIP1	Raffinose synthase family protein	-	-
	geneMaker00001981	AT1G05680	UGT74E2	Uridine diphosphate glycosyltransferase 74E2	-	-
	geneMaker00002072	AT2G44480	BGLU17	beta glucosidase 17	-	-
	geneMaker00002969	AT3G51970	ASAT1	acyl-CoA sterol acyl transferase 1	-	-
	geneMaker00003329	AT1G75280	AT1G75280	NmrA-like negative transcriptional regulator family protein	-	-
	geneMaker00003372	AT4G39330	CAD9	cinnamyl alcohol dehydrogenase 9	-	-
	geneMaker00003500	AT1G21830	AT1G21830	unknown protein; CONTAINS InterPro DOMAIN/s: Protein of unknown function DUF740 (InterPro:IPR008004); BEST Arabidopsis thaliana protein match is: unknown protein (TAIR:AT1G44608.1); Has 49 Blast hits to 49 proteins in 12 species: Archae - 0; Bacteria - 0; Metazoa - 0; Fungi - 0; Plants - 49; Viruses - 0; Other Eukaryotes - 0 (source: NCBI BLink).	-	-
	geneMaker00004432	AT2G37870	AT2G37870	Bifunctional inhibitor/lipid-transfer protein/seed storage 2S albumin superfamily protein	-	-
	geneMaker00005145	AT1G52340	ABA2	NAD(P)-binding Rossmann-fold superfamily protein	-	-
	geneMaker00005486	AT5G15120	AT5G15120	Protein of unknown function (DUF1637)	-	-
	geneMaker00005663	AT3G54040	AT3G54040	PAR1 protein	-	-
	geneMaker00006135	AT1G49660	CXE5	carboxyesterase 5	-	-
	geneMaker00006229	-	-	-	-	-
	geneMaker00006651	AT1G27170	AT1G27170	transmembrane receptors;ATP binding	-	-
	geneMaker00006750	-	-	-	-	-
	geneMaker00006861	AT5G65140	TPPJ	Haloacid dehalogenase-like hydrolase (HAD) superfamily protein	-	-
	geneMaker00006977	AT1G66540	AT1G66540	Cytochrome P450 superfamily protein	-	-
	geneMaker00007011	-	-	-	-	-
	geneMaker00007681	AT2G44480	BGLU17	beta glucosidase 17	-	-
	geneMaker00007786	AT4G38540	AT4G38540	FAD/NAD(P)-binding oxidoreductase family protein	-	-
	geneMaker00008505	AT2G29380	HAI3	highly ABA-induced PP2C gene 3	-	-
	geneMaker00008573	AT5G13330	Rap2.6L	related to AP2 6l	AT5G13330.1	ERF
	geneMaker00008602	-	-	-	-	-
	geneMaker00008686	AT3G48460	AT3G48460	GDSL-like Lipase/Acylhydrolase superfamily protein	-	-
	geneMaker00009418	AT3G25500	AFH1	formin homology 1	-	-
	geneMaker00009641	AT4G01950	GPAT3	glycerol-3-phosphate acyltransferase 3	-	-
	geneMaker00009715	AT1G05010	EFE	ethylene-forming enzyme	-	-
	geneMaker00010019	-	-	-	-	-
	geneMaker00010506	AT3G63440	CKX6	cytokinin oxidase/dehydrogenase 6	-	-
	geneMaker00010892	AT1G09155	PP2-B15	phloem protein 2-B15	-	-
	geneMaker00010962	AT4G15510	PPD1	Photosystem II reaction center PsbP family protein	-	-
	geneMaker00011018	AT5G17540	AT5G17540	HXXXD-type acyl-transferase family protein	-	-
	geneMaker00011090	AT3G16785	PLDP1	phospholipase D P1	-	-
	geneMaker00011108	AT3G49240	emb1796	Pentatricopeptide repeat (PPR) superfamily protein	-	-
	geneMaker00011303	AT3G49240	emb1796	Pentatricopeptide repeat (PPR) superfamily protein	-	-
	geneMaker00011343	AT3G49240	emb1796	Pentatricopeptide repeat (PPR) superfamily protein	-	-
	geneMaker00011373	AT4G13510	AMT1;1	ammonium transporter 1;1	-	-
	geneMaker00011418	AT1G56600	GolS2	galactinol synthase 2	-	-
	geneMaker00012181	AT1G24430	AT1G24430	HXXXD-type acyl-transferase family protein	-	-
	geneMaker00012237	AT3G54950	pPLAIIIbeta	patatin-like protein 6	-	-
	geneMaker00013319	AT3G63060	EDL3	EID1-like 3	-	-
	geneMaker00013864	-	-	-	-	-
	geneMaker00014012	-	-	-	-	-
	geneMaker00014154	AT4G27280	AT4G27280	Calcium-binding EF-hand family protein	-	-
	geneMaker00014162	AT2G32540	CSLB04	cellulose synthase-like B4	-	-
	geneMaker00014237	AT4G23730	AT4G23730	Galactose mutarotase-like superfamily protein	-	-
	geneMaker00014251	AT4G18010	IP5PII	myo-inositol polyphosphate 5-phosphatase 2	-	-
	geneMaker00014293	AT1G12110	NRT1.1	nitrate transporter 1.1	-	-
	geneMaker00014355	-	-	-	-	-
	geneMaker00014446	AT1G32450	NRT1.5	nitrate transporter 1.5	-	-
	geneMaker00014459	AT4G11820	HMGS	hydroxymethylglutaryl-CoA synthase / HMG-CoA synthase / 3-hydroxy-3-methylglutaryl coenzyme A synthase	-	-
	geneMaker00014466	-	-	-	-	-
	geneMaker00014627	AT2G26710	BAS1	Cytochrome P450 superfamily protein	-	-
	geneMaker00014634	AT5G56970	CKX3	cytokinin oxidase 3	-	-
	geneMaker00015408	AT1G07430	HAI2	highly ABA-induced PP2C gene 2	-	-
	geneMaker00015590	AT2G28790	AT2G28790	Pathogenesis-related thaumatin superfamily protein	-	-
	geneMaker00016211	AT3G14440	NCED3	nine-cis-epoxycarotenoid dioxygenase 3	-	-
	geneMaker00017124	AT2G36690	AT2G36690	2-oxoglutarate (2OG) and Fe(II)-dependent oxygenase superfamily protein	-	-
	geneMaker00017379	AT4G23180	CRK10	cysteine-rich RLK (RECEPTOR-like protein kinase) 10	-	-
	geneMaker00017415	AT1G61680	TPS14	terpene synthase 14	-	-
	geneMaker00017487	AT1G61120	TPS04	terpene synthase 04	-	-
	geneMaker00018543	AT2G45550	CYP76C4	cytochrome P450, family 76, subfamily C, polypeptide 4	-	-
	Notes: Genes identified in red indicates that are at the core of the interaction network
