# Supplementary material for: Molecular mechanism of salinity and waterlogging tolerance in mangrove Kandelia obovata
Source: Front Plant Sci. 2024 Feb 7;15:1354249. doi: 10.3389/fpls.2024.1354249 (PMC10879410; doi:10.3389/fpls.2024.1354249)
Supplement: Supplementary file 1 [file DataSheet_1.zip › Supplementary Table S5.xls]

## Sheet:  Supporting Information
	Frontiers in Plant Science Supporting Information
	Article title	Molecular Mechanism of Salinity and Waterlogging Tolerance in Mangrove Kandelia obovata
	Authors	Huizi Liu, Xia An, Xing Liu, Sheng Yang, Yu Liu, Xin Wei, Xiaowen Li, Qiuxia Chen*, Jinwang Wang*

## Sheet: Table S5
	Table S5. List of KEGG pathways of core genes in different modules.
	blue module		yellow module		turquoise module
	Gene_ID	KEGG_pathway	Gene_ID	KEGG_pathway	Gene_ID	KEGG_pathway
	geneMaker00001043	Alanine, aspartate and glutamate metabolism|Arginine biosynthesis|Biosynthesis of amino acids|Glyoxylate and dicarboxylate metabolism|Metabolic pathways|Nitrogen metabolism	geneMaker00000719	Biosynthesis of secondary metabolites|Metabolic pathways|Starch and sucrose metabolism	geneMaker00000059
	geneMaker00001076		geneMaker00001321	Arachidonic acid metabolism|Folate biosynthesis|Metabolic pathways	geneMaker00001122
	geneMaker00002309		geneMaker00001535		geneMaker00001971	Galactose metabolism|Metabolic pathways
	geneMaker00002540		geneMaker00001734	Arginine and proline metabolism|Biosynthesis of secondary metabolites|Metabolic pathways	geneMaker00002072	Biosynthesis of secondary metabolites|Biosynthesis of various plant secondary metabolites|Cyanoamino acid metabolism|Metabolic pathways|Starch and sucrose metabolism
	geneMaker00002707		geneMaker00005370		geneMaker00005145
	geneMaker00002859		geneMaker00006547		geneMaker00007681	Biosynthesis of secondary metabolites|Biosynthesis of various plant secondary metabolites|Cyanoamino acid metabolism|Metabolic pathways|Starch and sucrose metabolism
	geneMaker00002971		geneMaker00009675		geneMaker00008505	MAPK signaling pathway - plant|Plant hormone signal transduction
	geneMaker00004029		geneMaker00010032		geneMaker00009641	Biosynthesis of secondary metabolites|Glycerolipid metabolism|Glycerophospholipid metabolism|Metabolic pathways
	geneMaker00004103		geneMaker00012710		geneMaker00010506	Biosynthesis of secondary metabolites|Zeatin biosynthesis
	geneMaker00004228		geneMaker00014700		geneMaker00011418	Galactose metabolism|Metabolic pathways
	geneMaker00005122	Nucleocytoplasmic transport			geneMaker00013319
	geneMaker00005703	Metabolic pathways|Purine metabolism			geneMaker00014012
	geneMaker00006441				geneMaker00014293
	geneMaker00006506				geneMaker00014446
	geneMaker00006517	mRNA surveillance pathway			geneMaker00014634	Biosynthesis of secondary metabolites|Zeatin biosynthesis
	geneMaker00007290				geneMaker00017415	Metabolic pathways|Sesquiterpenoid and triterpenoid biosynthesis
	geneMaker00008955	Phagosome|Protein export|Protein processing in endoplasmic reticulum
	geneMaker00010189
	geneMaker00010929
	geneMaker00011225	Plant hormone signal transduction
	geneMaker00011745
	geneMaker00012453
	geneMaker00013290
	geneMaker00013439	Biosynthesis of secondary metabolites|Biosynthesis of various plant secondary metabolites|Cyanoamino acid metabolism|Metabolic pathways|Starch and sucrose metabolism
	geneMaker00013791
	geneMaker00014727
	geneMaker00015189	alpha-Linolenic acid metabolism|Biosynthesis of secondary metabolites|Metabolic pathways
	geneMaker00016029	Endocytosis
	geneMaker00016691
	geneMaker00017772	MAPK signaling pathway - plant|Plant hormone signal transduction
	geneMaker00017930
	geneMaker00018230
	geneMaker00018292
	geneMaker00018561
	geneMaker00018816	alpha-Linolenic acid metabolism|Biosynthesis of secondary metabolites|Linoleic acid metabolism|Metabolic pathways
